# Supplementary material for: N-(2,6-Dimethyl­phen­yl)-2,2-diphenyl­acetamide
Source: Acta Crystallogr Sect E Struct Rep Online. 2012 Apr 4;68(Pt 5):o1287–8. doi: 10.1107/S1600536812013451 (PMC3344437; doi:10.1107/S1600536812013451)
Supplement: Supplementary file 1 [file e-68-o1287-sup1.cif]

##############################################################################
#                                                                            #
# This CIF contains the data in a paper accepted for publication in          #
# Acta Crystallographica Section E. It conforms to the requirements of       #
# Notes for Authors for Acta Crystallographica Section E, and has been       #
# peer reviewed under the auspices of the IUCr Commission on Journals.       #
#                                                                            #
# Full details of the Crystallographic Information File format               #
# are given in the paper "The Crystallographic Information File (CIF):       #
# a New Standard Archive File for Crystallography" by S. R. Hall, F. H.      #
# Allen and I. D. Brown [Acta Cryst. (1991), A47, 655-685].                  #
#                                                                            #
# The current version of the core CIF dictionary is obtainable from          #
# ftp://ftp.iucr.org/pub/cif_core.dic.                                       #
#                                                                            #
# Software is freely available for graphical display of the structure(s)     #
# in this CIF. For information consult the CIF software page                 #
# http://www.iucr.org/resources/cif/software.                                #
#                                                                            #
# This file may be used for bona fide research purposes within the           #
# scientific community so long as proper attribution is given to the journal # 
# article from which it was obtained.                                        #
#                                                                            #
##############################################################################
data_global
_audit_creation_method     'form.cif (version 2.0)'
_journal_data_validation_number     ?
_journal_date_recd_electronic     2012-03-26
_journal_date_accepted     2012-03-28
_journal_name_full     'Acta Crystallographica, Section E'
_journal_year     2012
_journal_volume     68
_journal_issue      5
_journal_page_first     o1287
_journal_page_last     o1288
_journal_paper_category     QO
_journal_paper_doi     10.1107/S1600536812013451
_journal_coeditor_code     IS5102
_publ_contact_author_name     'Prof. Fun, Hoong-Kun'
_publ_contact_author_address
;
      X-ray Crystallography Unit
      School of Physics
      Universiti Sains Malaysia
      11800 USM, Penang
      MALAYSIA
;
_publ_contact_author_email     'hkfun@usm.my'
_publ_contact_author_fax     '604 6579150'
_publ_contact_author_phone     '604 6533652'
_publ_section_title
;
<i>N</i>-(2,6-Dimethylphenyl)-2,2-diphenylacetamide
;
loop_
    _publ_author_name
    _publ_author_footnote
    _publ_author_address
    'Fun, Hoong-Kun'
;
Thomson Reuters ResearcherID: A-3561-2009.
;
;
X-ray Crystallography Unit
School of Physics
Universiti Sains Malaysia
11800 USM, Penang
Malaysia
;
    'Tze Shyang Chia' ?
;
X-ray Crystallography Unit
School of Physics
Universiti Sains Malaysia
11800 USM, Penang
Malaysia
;
    'Prakash S. Nayak' ?
;
Department of Studies in Chemistry
Mangalore University
Mangalagangotri 574 199
India
;
    'B. Narayana' ?
;
Department of Studies in Chemistry
Mangalore University
Mangalagangotri 574 199
India
;
    'B. K. Sarojini' ?
;
Department of Chemistry
P. A. College of Engineering
Nadupadavu
Montepadavu
PO
Mangalore 574 153
India
;
_iucr_refine_instructions_details
;
TITL bks64_0m in P2(1)/c (100K)
CELL 0.71073  12.0606  16.6747   8.9469  90.000 108.080  90.000
ZERR    4.00   0.0010   0.0013   0.0007   0.000   0.002   0.000
LATT  1
SYMM -X, 0.5+Y, 0.5-Z
SFAC C H N O
UNIT 88 84 4 4
TEMP -173.000
SIZE 0.122 0.207 0.561
L.S. 10
BOND $H
FMAP 2 3 60
PLAN 20
ACTA
CONF
OMIT -2 11 8
OMIT 0 9 7
EQIV $1 x,1/2-y,-1/2+z
HTAB N1 O1_$1
HTAB C21 O1_$1
WGHT      0.0585      0.6024
FVAR       0.50761
O1    4    0.200518    0.199209    1.020944    11.00000    0.03600    0.02592 =
         0.01271   -0.00274    0.01053   -0.00792
N1    3    0.271466    0.260104    0.842822    11.00000    0.02187    0.01887 =
         0.00984   -0.00061    0.00415   -0.00176
C1    1    0.092373    0.009329    0.862560    11.00000    0.02402    0.02157 =
         0.01926   -0.00087    0.00546    0.00003
AFIX  43
H1A   2    0.013740    0.027059    0.835052    11.00000   -1.20000
AFIX   0
C2    1    0.122309   -0.065729    0.931235    11.00000    0.03459    0.02256 =
         0.02040    0.00228    0.00547   -0.00277
AFIX  43
H2A   2    0.063793   -0.099162    0.948814    11.00000   -1.20000
AFIX   0
C3    1    0.236400   -0.091919    0.973967    11.00000    0.04049    0.01982 =
         0.01921   -0.00126   -0.00105    0.00548
AFIX  43
H3A   2    0.256626   -0.143063    1.021382    11.00000   -1.20000
AFIX   0
C4    1    0.321218   -0.043105    0.947230    11.00000    0.02882    0.02793 =
         0.02532   -0.00819    0.00011    0.00797
AFIX  43
H4A   2    0.399961   -0.060749    0.976821    11.00000   -1.20000
AFIX   0
C5    1    0.291624    0.031557    0.877318    11.00000    0.02473    0.02537 =
         0.02125   -0.00632    0.00706    0.00060
AFIX  43
H5A   2    0.350298    0.064531    0.858912    11.00000   -1.20000
AFIX   0
C6    1    0.176451    0.058549    0.833881    11.00000    0.02358    0.01921 =
         0.01176   -0.00385    0.00405    0.00005
C7    1    0.149451    0.141935    0.760639    11.00000    0.02230    0.01918 =
         0.01102   -0.00217    0.00577   -0.00201
AFIX  13
H7A   2    0.186913    0.145965    0.675656    11.00000   -1.20000
AFIX   0
C8    1    0.019420    0.156633    0.685615    11.00000    0.02469    0.01632 =
         0.01354    0.00218    0.00524   -0.00109
C9    1   -0.047468    0.201176    0.757032    11.00000    0.02885    0.01989 =
         0.01883   -0.00275    0.00602   -0.00025
AFIX  43
H9A   2   -0.011454    0.226460    0.855310    11.00000   -1.20000
AFIX   0
C10   1   -0.167146    0.208832    0.684878    11.00000    0.02938    0.02379 =
         0.02801    0.00044    0.00972    0.00447
AFIX  43
H10A  2   -0.212216    0.239748    0.733986    11.00000   -1.20000
AFIX   0
C11   1   -0.221280    0.171745    0.541896    11.00000    0.02582    0.02306 =
         0.02440    0.00547    0.00208    0.00036
AFIX  43
H11A  2   -0.303127    0.176693    0.493912    11.00000   -1.20000
AFIX   0
C12   1   -0.155013    0.127374    0.469490    11.00000    0.03024    0.02644 =
         0.01661    0.00189    0.00283   -0.00493
AFIX  43
H12A  2   -0.191308    0.101964    0.371428    11.00000   -1.20000
AFIX   0
C13   1   -0.035746    0.120269    0.540727    11.00000    0.02943    0.02201 =
         0.01572   -0.00253    0.00770   -0.00163
AFIX  43
H13A  2    0.009295    0.090189    0.490286    11.00000   -1.20000
AFIX   0
C14   1    0.208337    0.203599    0.886930    11.00000    0.02093    0.01848 =
         0.01347    0.00106    0.00535    0.00043
C15   1    0.339253    0.318713    0.950000    11.00000    0.01847    0.02049 =
         0.01406   -0.00013    0.00641   -0.00200
C16   1    0.305652    0.399366    0.930488    11.00000    0.02351    0.02073 =
         0.01677    0.00030    0.00972    0.00004
C17   1    0.375799    0.455541    1.032532    11.00000    0.03300    0.01990 =
         0.02308   -0.00268    0.01241   -0.00387
AFIX  43
H17A  2    0.354496    0.510589    1.021681    11.00000   -1.20000
AFIX   0
C18   1    0.475885    0.432364    1.149272    11.00000    0.02958    0.02977 =
         0.02335   -0.00655    0.01023   -0.01097
AFIX  43
H18A  2    0.522998    0.471465    1.217139    11.00000   -1.20000
AFIX   0
C19   1    0.507381    0.352442    1.167255    11.00000    0.01993    0.03622 =
         0.01781   -0.00320    0.00410   -0.00440
AFIX  43
H19A  2    0.575803    0.337009    1.248411    11.00000   -1.20000
AFIX   0
C20   1    0.440150    0.294008    1.067927    11.00000    0.02004    0.02585 =
         0.01869   -0.00086    0.00676   -0.00015
C21   1    0.198010    0.425567    0.803837    11.00000    0.03387    0.02377 =
         0.02095    0.00189    0.00535    0.00707
AFIX 137
H21A  2    0.177701    0.480325    0.825429    11.00000   -1.50000
H21B  2    0.133456    0.389351    0.801301    11.00000   -1.50000
H21C  2    0.212503    0.424153    0.701983    11.00000   -1.50000
AFIX   0
C22   1    0.478089    0.207604    1.086348    11.00000    0.02748    0.02980 =
         0.02549   -0.00063    0.00124    0.00800
AFIX 137
H22A  2    0.474046    0.185438    0.983343    11.00000   -1.50000
H22B  2    0.426500    0.176990    1.130887    11.00000   -1.50000
H22C  2    0.558424    0.204127    1.156808    11.00000   -1.50000
AFIX   0
H1N1  2    0.259929    0.265415    0.741807    11.00000    0.02951
HKLF 4 1 0 0 1 0 -1 0 1 0 0
REM  bks64_0m in P2(1)/c (100K)
REM R1 =  0.0559 for   3661 Fo > 4sig(Fo)  and  0.0809 for all   4994 data
REM    223 parameters refined using      0 restraints
END
WGHT      0.0585      0.6024
REM Highest difference peak  0.365,  deepest hole -0.271,  1-sigma level  0.055
Q1    1   0.1578  0.0996  0.7976  11.00000  0.05    0.37
Q2    1   0.4029  0.3151  1.0005  11.00000  0.05    0.35
Q3    1   0.2320  0.0454  0.8847  11.00000  0.05    0.34
Q4    1   0.4700  0.3223  1.1170  11.00000  0.05    0.34
Q5    1   0.1741  0.1733  0.8133  11.00000  0.05    0.33
Q6    1   0.3521  0.4223  0.9842  11.00000  0.05    0.33
Q7    1   0.4638  0.2586  1.0739  11.00000  0.05    0.33
Q8    1  -0.0978  0.1453  0.5095  11.00000  0.05    0.32
Q9    1   0.0821  0.1374  0.7208  11.00000  0.05    0.32
Q10   1   0.3843  0.2990  1.0197  11.00000  0.05    0.30
Q11   1   0.3129  0.3574  0.9615  11.00000  0.05    0.30
Q12   1   0.3061  0.2916  0.8970  11.00000  0.05    0.28
Q13   1  -0.0219  0.1399  0.6121  11.00000  0.05    0.26
Q14   1   0.2750  0.2231  0.9011  11.00000  0.05    0.26
Q15   1   0.2995  0.0011  0.9394  11.00000  0.05    0.25
Q16   1   0.4154  0.4266  1.0956  11.00000  0.05    0.25
Q17   1   0.1031 -0.0213  0.9210  11.00000  0.05    0.24
Q18   1   0.1260  0.0343  0.8210  11.00000  0.05    0.23
Q19   1   0.2443  0.2375  0.8738  11.00000  0.05    0.23
Q20   1  -0.1041  0.2132  0.7185  11.00000  0.05    0.22
;
data_I
_audit_creation_method     SHELXL-97
_chemical_name_systematic
;
<i>N</i>-(2,6-Dimethylphenyl)-2,2-diphenylacetamide
;
_chemical_name_common     ?
_chemical_formula_moiety     'C22 H21 N O'
_chemical_formula_sum     'C22 H21 N O'
_chemical_formula_iupac     'C22 H21 N O'
_chemical_formula_weight     315.40
_chemical_melting_point     ?
_symmetry_cell_setting     monoclinic
_symmetry_space_group_name_H-M     'P 21/c'
_symmetry_space_group_name_Hall     '-P 2ybc'
loop_
    _symmetry_equiv_pos_as_xyz
    'x, y, z'
    '-x, y+1/2, -z+1/2'
    '-x, -y, -z'
    'x, -y-1/2, z-1/2'
_cell_length_a     12.0606(10)
_cell_length_b     16.6747(13)
_cell_length_c     8.9469(7)
_cell_angle_alpha     90.00
_cell_angle_beta     108.080(2)
_cell_angle_gamma     90.00
_cell_volume     1710.4(2)
_cell_formula_units_Z     4
_cell_measurement_reflns_used     4188
_cell_measurement_theta_min     2.44
_cell_measurement_theta_max     29.88
_cell_measurement_temperature     100.0(10)
_exptl_crystal_description     'block'
_exptl_crystal_colour     'colourless'
_exptl_crystal_size_max     0.56
_exptl_crystal_size_mid     0.21
_exptl_crystal_size_min     0.12
_exptl_crystal_density_diffrn     1.225
_exptl_crystal_density_meas     ?
_exptl_crystal_density_method     'not measured'
_exptl_crystal_F_000     672
_exptl_absorpt_coefficient_mu     0.074
_exptl_absorpt_correction_type     multi-scan
_exptl_absorpt_process_details     '(<i>SADABS</i>; Bruker, 2009)'
_exptl_absorpt_correction_T_min     0.9594
_exptl_absorpt_correction_T_max     0.9910
_exptl_special_details
;
The crystal was placed in the cold stream of an Oxford Cryosystems Cobra
open-flow nitrogen cryostat (Cosier & Glazer, 1986) operating at 100.0 (1) K.
;
_diffrn_ambient_temperature     100.0(10)
_diffrn_radiation_type     MoK\a
_diffrn_radiation_wavelength     0.71073
_diffrn_radiation_source     'fine-focus sealed tube'
_diffrn_radiation_monochromator     graphite
_diffrn_measurement_device_type
;
Bruker SMART APEXII CCD area-detector
;
_diffrn_measurement_method     '\f and \w scans'
_diffrn_detector_area_resol_mean     ?
_diffrn_reflns_number     19127
_diffrn_reflns_av_R_equivalents     0.0494
_diffrn_reflns_av_sigmaI/netI     0.0527
_diffrn_reflns_theta_min     1.78
_diffrn_reflns_theta_max     30.11
_diffrn_reflns_theta_full     30.11
_diffrn_measured_fraction_theta_max     0.989
_diffrn_measured_fraction_theta_full     0.989
_diffrn_reflns_limit_h_min     -17
_diffrn_reflns_limit_h_max     16
_diffrn_reflns_limit_k_min     -23
_diffrn_reflns_limit_k_max     23
_diffrn_reflns_limit_l_min     -12
_diffrn_reflns_limit_l_max     12
_diffrn_standards_number     0
_diffrn_standards_interval_count     .
_diffrn_standards_interval_time     .
_diffrn_standards_decay_%     ?
_refine_special_details
;
Refinement of <i>F</i>^2^ against ALL reflections. The weighted <i>R</i>-factor
<i>wR</i> and goodness of fit <i>S</i> are based on <i>F</i>^2^, conventional
<i>R</i>-factors <i>R</i> are based on <i>F</i>, with <i>F</i> set to zero for
negative <i>F</i>^2^. The threshold expression of <i>F</i>^2^ >
\s(<i>F</i>^2^) is used only for calculating <i>R</i>-factors(gt) <i>etc</i>.
and is not relevant to the choice of reflections for refinement.
<i>R</i>-factors based on <i>F</i>^2^ are statistically about twice as large
as those based on <i>F</i>, and <i>R</i>- factors based on ALL data will be
even larger.
;
_reflns_number_total     4994
_reflns_number_gt     3661
_reflns_threshold_expression     I>2\s(I)
_refine_ls_structure_factor_coef     Fsqd
_refine_ls_matrix_type     full
_refine_ls_R_factor_all     0.0809
_refine_ls_R_factor_gt     0.0559
_refine_ls_wR_factor_gt     0.1235
_refine_ls_wR_factor_ref     0.1393
_refine_ls_goodness_of_fit_ref     1.026
_refine_ls_restrained_S_all     1.026
_refine_ls_number_reflns     4994
_refine_ls_number_parameters     223
_refine_ls_number_restraints     0
_refine_ls_hydrogen_treatment     mixed
_refine_ls_weighting_scheme     calc
_refine_ls_weighting_details
         'calc w=1/[\s^2^(Fo^2^)+(0.0585P)^2^+0.6024P] where P=(Fo^2^+2Fc^2^)/3'
_atom_sites_solution_hydrogens     geom
_atom_sites_solution_primary     direct
_atom_sites_solution_secondary     difmap
_refine_ls_shift/su_max     0.000
_refine_ls_shift/su_mean     0.000
_refine_diff_density_max     0.365
_refine_diff_density_min     -0.271
_refine_ls_extinction_method     none
_refine_ls_extinction_coef     ?
loop_
    _atom_type_symbol
    _atom_type_description
    _atom_type_scat_dispersion_real
    _atom_type_scat_dispersion_imag
    _atom_type_scat_source
    'C' 'C' 0.0033 0.0016
                         'International Tables Vol C Tables 4.2.6.8 and 6.1.1.4'
    'H' 'H' 0.0000 0.0000
                         'International Tables Vol C Tables 4.2.6.8 and 6.1.1.4'
    'N' 'N' 0.0061 0.0033
                         'International Tables Vol C Tables 4.2.6.8 and 6.1.1.4'
    'O' 'O' 0.0106 0.0060
                         'International Tables Vol C Tables 4.2.6.8 and 6.1.1.4'
_computing_data_collection     'APEX2 (Bruker, 2009)'
_computing_cell_refinement     'SAINT (Bruker, 2009)'
_computing_data_reduction     'SAINT (Bruker, 2009)'
_computing_structure_solution     'SHELXTL (Sheldrick, 2008)'
_computing_structure_refinement     'SHELXTL (Sheldrick, 2008)'
_computing_molecular_graphics     'SHELXTL (Sheldrick, 2008)'
_computing_publication_material
;
SHELXTL (Sheldrick, 2008) and PLATON (Spek, 2009)
;
loop_
    _atom_site_type_symbol
    _atom_site_label
    _atom_site_fract_x
    _atom_site_fract_y
    _atom_site_fract_z
    _atom_site_U_iso_or_equiv
    _atom_site_adp_type
    _atom_site_calc_flag
    _atom_site_refinement_flags
    _atom_site_occupancy
    _atom_site_symmetry_multiplicity
    _atom_site_disorder_assembly
    _atom_site_disorder_group
    O O1 0.20052(9) 0.19921(6) 1.02094(12) 0.0242(2) Uani d . 1 1 . .
    N N1 0.27147(10) 0.26010(7) 0.84282(14) 0.0170(2) Uani d . 1 1 . .
    C C1 0.09237(12) 0.00933(8) 0.86256(17) 0.0219(3) Uani d . 1 1 . .
    H H1A 0.0137 0.0271 0.8351 0.026 Uiso calc R 1 1 . .
    C C2 0.12231(14) -0.06573(9) 0.93123(19) 0.0266(3) Uani d . 1 1 . .
    H H2A 0.0638 -0.0992 0.9488 0.032 Uiso calc R 1 1 . .
    C C3 0.23640(14) -0.09192(9) 0.97397(19) 0.0289(4) Uani d . 1 1 . .
    H H3A 0.2566 -0.1431 1.0214 0.035 Uiso calc R 1 1 . .
    C C4 0.32122(14) -0.04310(9) 0.9472(2) 0.0293(4) Uani d . 1 1 . .
    H H4A 0.4000 -0.0607 0.9768 0.035 Uiso calc R 1 1 . .
    C C5 0.29162(13) 0.03156(9) 0.87732(18) 0.0238(3) Uani d . 1 1 . .
    H H5A 0.3503 0.0645 0.8589 0.029 Uiso calc R 1 1 . .
    C C6 0.17645(12) 0.05855(8) 0.83388(17) 0.0185(3) Uani d . 1 1 . .
    C C7 0.14945(11) 0.14193(8) 0.76064(16) 0.0174(3) Uani d . 1 1 . .
    H H7A 0.1869 0.1460 0.6757 0.021 Uiso calc R 1 1 . .
    C C8 0.01942(12) 0.15663(8) 0.68561(17) 0.0183(3) Uani d . 1 1 . .
    C C9 -0.04747(13) 0.20118(8) 0.75703(18) 0.0228(3) Uani d . 1 1 . .
    H H9A -0.0115 0.2265 0.8553 0.027 Uiso calc R 1 1 . .
    C C10 -0.16715(13) 0.20883(9) 0.6849(2) 0.0269(3) Uani d . 1 1 . .
    H H10A -0.2122 0.2397 0.7340 0.032 Uiso calc R 1 1 . .
    C C11 -0.22128(13) 0.17175(9) 0.54190(19) 0.0257(3) Uani d . 1 1 . .
    H H11A -0.3031 0.1767 0.4939 0.031 Uiso calc R 1 1 . .
    C C12 -0.15501(13) 0.12737(9) 0.46949(19) 0.0254(3) Uani d . 1 1 . .
    H H12A -0.1913 0.1020 0.3714 0.031 Uiso calc R 1 1 . .
    C C13 -0.03575(13) 0.12027(8) 0.54073(17) 0.0222(3) Uani d . 1 1 . .
    H H13A 0.0093 0.0902 0.4903 0.027 Uiso calc R 1 1 . .
    C C14 0.20834(12) 0.20360(8) 0.88693(17) 0.0176(3) Uani d . 1 1 . .
    C C15 0.33925(11) 0.31871(8) 0.95000(16) 0.0174(3) Uani d . 1 1 . .
    C C16 0.30565(12) 0.39937(8) 0.93049(17) 0.0195(3) Uani d . 1 1 . .
    C C17 0.37580(13) 0.45554(9) 1.03253(18) 0.0245(3) Uani d . 1 1 . .
    H H17A 0.3545 0.5106 1.0217 0.029 Uiso calc R 1 1 . .
    C C18 0.47589(13) 0.43236(9) 1.14927(19) 0.0271(3) Uani d . 1 1 . .
    H H18A 0.5230 0.4715 1.2171 0.033 Uiso calc R 1 1 . .
    C C19 0.50738(12) 0.35244(10) 1.16725(18) 0.0251(3) Uani d . 1 1 . .
    H H19A 0.5758 0.3370 1.2484 0.030 Uiso calc R 1 1 . .
    C C20 0.44015(12) 0.29401(8) 1.06793(18) 0.0214(3) Uani d . 1 1 . .
    C C21 0.19801(14) 0.42557(9) 0.80384(19) 0.0269(3) Uani d . 1 1 . .
    H H21A 0.1777 0.4803 0.8254 0.040 Uiso calc R 1 1 . .
    H H21B 0.1335 0.3894 0.8013 0.040 Uiso calc R 1 1 . .
    H H21C 0.2125 0.4242 0.7020 0.040 Uiso calc R 1 1 . .
    C C22 0.47809(14) 0.20760(9) 1.0863(2) 0.0292(4) Uani d . 1 1 . .
    H H22A 0.4740 0.1854 0.9833 0.044 Uiso calc R 1 1 . .
    H H22B 0.4265 0.1770 1.1309 0.044 Uiso calc R 1 1 . .
    H H22C 0.5584 0.2041 1.1568 0.044 Uiso calc R 1 1 . .
    H H1N1 0.2599(16) 0.2654(11) 0.742(2) 0.030(5) Uiso d . 1 1 . .
loop_
    _atom_site_aniso_label
    _atom_site_aniso_U_11
    _atom_site_aniso_U_22
    _atom_site_aniso_U_33
    _atom_site_aniso_U_12
    _atom_site_aniso_U_13
    _atom_site_aniso_U_23
    O1 0.0360(6) 0.0259(5) 0.0127(5) -0.0079(4) 0.0105(4) -0.0027(4)
    N1 0.0219(5) 0.0189(5) 0.0098(6) -0.0018(4) 0.0041(5) -0.0006(5)
    C1 0.0240(6) 0.0216(6) 0.0193(7) 0.0000(5) 0.0055(6) -0.0009(6)
    C2 0.0346(8) 0.0226(7) 0.0204(8) -0.0028(6) 0.0055(6) 0.0023(6)
    C3 0.0405(8) 0.0198(6) 0.0192(8) 0.0055(6) -0.0010(7) -0.0013(6)
    C4 0.0288(7) 0.0279(7) 0.0253(8) 0.0080(6) 0.0001(6) -0.0082(7)
    C5 0.0247(6) 0.0254(7) 0.0212(8) 0.0006(5) 0.0071(6) -0.0063(6)
    C6 0.0236(6) 0.0192(6) 0.0118(6) 0.0001(5) 0.0041(5) -0.0039(5)
    C7 0.0223(6) 0.0192(6) 0.0110(6) -0.0020(5) 0.0058(5) -0.0022(5)
    C8 0.0247(6) 0.0163(6) 0.0135(6) -0.0011(5) 0.0052(5) 0.0022(5)
    C9 0.0289(7) 0.0199(6) 0.0188(7) -0.0003(5) 0.0060(6) -0.0027(6)
    C10 0.0294(7) 0.0238(7) 0.0280(9) 0.0045(6) 0.0097(7) 0.0004(7)
    C11 0.0258(7) 0.0231(7) 0.0244(8) 0.0004(5) 0.0021(6) 0.0055(6)
    C12 0.0302(7) 0.0264(7) 0.0166(7) -0.0049(6) 0.0028(6) 0.0019(6)
    C13 0.0294(7) 0.0220(6) 0.0157(7) -0.0016(5) 0.0077(6) -0.0025(6)
    C14 0.0209(6) 0.0185(6) 0.0135(6) 0.0004(5) 0.0054(5) 0.0011(5)
    C15 0.0185(6) 0.0205(6) 0.0141(6) -0.0020(5) 0.0064(5) -0.0001(5)
    C16 0.0235(6) 0.0207(6) 0.0168(7) 0.0000(5) 0.0097(6) 0.0003(6)
    C17 0.0330(7) 0.0199(6) 0.0231(8) -0.0039(6) 0.0124(6) -0.0027(6)
    C18 0.0296(7) 0.0298(7) 0.0234(8) -0.0110(6) 0.0102(6) -0.0065(7)
    C19 0.0199(6) 0.0362(8) 0.0178(7) -0.0044(6) 0.0041(6) -0.0032(7)
    C20 0.0200(6) 0.0258(7) 0.0187(7) -0.0001(5) 0.0068(6) -0.0009(6)
    C21 0.0339(8) 0.0238(7) 0.0209(8) 0.0071(6) 0.0054(7) 0.0019(6)
    C22 0.0275(7) 0.0298(7) 0.0255(8) 0.0080(6) 0.0012(6) -0.0006(7)
_geom_special_details
;
All e.s.d.'s (except the e.s.d. in the dihedral angle between two l.s. planes)
are estimated using the full covariance matrix. The cell e.s.d.'s are taken
into account individually in the estimation of e.s.d.'s in distances, angles
and torsion angles; correlations between e.s.d.'s in cell parameters are only
used when they are defined by crystal symmetry. An approximate (isotropic)
treatment of cell e.s.d.'s is used for estimating e.s.d.'s involving l.s.
planes.
;
loop_
    _geom_bond_atom_site_label_1
    _geom_bond_atom_site_label_2
    _geom_bond_site_symmetry_2
    _geom_bond_distance
    _geom_bond_publ_flag
    O1 C14 . 1.2337(17) ?
    N1 C14 . 1.3452(18) ?
    N1 C15 . 1.4340(17) ?
    N1 H1N1 . 0.88(2) ?
    C1 C6 . 1.389(2) ?
    C1 C2 . 1.392(2) ?
    C1 H1A . 0.9500 ?
    C2 C3 . 1.380(2) ?
    C2 H2A . 0.9500 ?
    C3 C4 . 1.385(2) ?
    C3 H3A . 0.9500 ?
    C4 C5 . 1.389(2) ?
    C4 H4A . 0.9500 ?
    C5 C6 . 1.3957(19) ?
    C5 H5A . 0.9500 ?
    C6 C7 . 1.5285(19) ?
    C7 C8 . 1.5221(18) ?
    C7 C14 . 1.5298(18) ?
    C7 H7A . 1.0000 ?
    C8 C9 . 1.389(2) ?
    C8 C13 . 1.398(2) ?
    C9 C10 . 1.392(2) ?
    C9 H9A . 0.9500 ?
    C10 C11 . 1.388(2) ?
    C10 H10A . 0.9500 ?
    C11 C12 . 1.388(2) ?
    C11 H11A . 0.9500 ?
    C12 C13 . 1.386(2) ?
    C12 H12A . 0.9500 ?
    C13 H13A . 0.9500 ?
    C15 C16 . 1.3998(19) ?
    C15 C20 . 1.4024(19) ?
    C16 C17 . 1.395(2) ?
    C16 C21 . 1.499(2) ?
    C17 C18 . 1.384(2) ?
    C17 H17A . 0.9500 ?
    C18 C19 . 1.381(2) ?
    C18 H18A . 0.9500 ?
    C19 C20 . 1.396(2) ?
    C19 H19A . 0.9500 ?
    C20 C22 . 1.505(2) ?
    C21 H21A . 0.9800 ?
    C21 H21B . 0.9800 ?
    C21 H21C . 0.9800 ?
    C22 H22A . 0.9800 ?
    C22 H22B . 0.9800 ?
    C22 H22C . 0.9800 ?
loop_
    _geom_angle_atom_site_label_1
    _geom_angle_atom_site_label_2
    _geom_angle_atom_site_label_3
    _geom_angle_site_symmetry_1
    _geom_angle_site_symmetry_3
    _geom_angle
    _geom_angle_publ_flag
    C14 N1 C15 . . 122.57(12) ?
    C14 N1 H1N1 . . 116.8(12) ?
    C15 N1 H1N1 . . 119.8(12) ?
    C6 C1 C2 . . 120.58(14) ?
    C6 C1 H1A . . 119.7 ?
    C2 C1 H1A . . 119.7 ?
    C3 C2 C1 . . 120.45(15) ?
    C3 C2 H2A . . 119.8 ?
    C1 C2 H2A . . 119.8 ?
    C2 C3 C4 . . 119.52(14) ?
    C2 C3 H3A . . 120.2 ?
    C4 C3 H3A . . 120.2 ?
    C3 C4 C5 . . 120.27(14) ?
    C3 C4 H4A . . 119.9 ?
    C5 C4 H4A . . 119.9 ?
    C4 C5 C6 . . 120.58(14) ?
    C4 C5 H5A . . 119.7 ?
    C6 C5 H5A . . 119.7 ?
    C1 C6 C5 . . 118.59(13) ?
    C1 C6 C7 . . 123.10(12) ?
    C5 C6 C7 . . 118.29(13) ?
    C8 C7 C6 . . 112.88(11) ?
    C8 C7 C14 . . 113.34(11) ?
    C6 C7 C14 . . 107.85(11) ?
    C8 C7 H7A . . 107.5 ?
    C6 C7 H7A . . 107.5 ?
    C14 C7 H7A . . 107.5 ?
    C9 C8 C13 . . 118.75(13) ?
    C9 C8 C7 . . 123.30(13) ?
    C13 C8 C7 . . 117.88(13) ?
    C8 C9 C10 . . 120.14(14) ?
    C8 C9 H9A . . 119.9 ?
    C10 C9 H9A . . 119.9 ?
    C11 C10 C9 . . 120.66(15) ?
    C11 C10 H10A . . 119.7 ?
    C9 C10 H10A . . 119.7 ?
    C10 C11 C12 . . 119.55(14) ?
    C10 C11 H11A . . 120.2 ?
    C12 C11 H11A . . 120.2 ?
    C13 C12 C11 . . 119.78(14) ?
    C13 C12 H12A . . 120.1 ?
    C11 C12 H12A . . 120.1 ?
    C12 C13 C8 . . 121.11(14) ?
    C12 C13 H13A . . 119.4 ?
    C8 C13 H13A . . 119.4 ?
    O1 C14 N1 . . 123.20(13) ?
    O1 C14 C7 . . 121.33(12) ?
    N1 C14 C7 . . 115.43(12) ?
    C16 C15 C20 . . 121.74(13) ?
    C16 C15 N1 . . 119.24(12) ?
    C20 C15 N1 . . 118.97(12) ?
    C17 C16 C15 . . 118.04(13) ?
    C17 C16 C21 . . 120.39(13) ?
    C15 C16 C21 . . 121.57(13) ?
    C18 C17 C16 . . 121.07(14) ?
    C18 C17 H17A . . 119.5 ?
    C16 C17 H17A . . 119.5 ?
    C19 C18 C17 . . 120.08(14) ?
    C19 C18 H18A . . 120.0 ?
    C17 C18 H18A . . 120.0 ?
    C18 C19 C20 . . 120.98(14) ?
    C18 C19 H19A . . 119.5 ?
    C20 C19 H19A . . 119.5 ?
    C19 C20 C15 . . 118.09(13) ?
    C19 C20 C22 . . 120.10(13) ?
    C15 C20 C22 . . 121.79(13) ?
    C16 C21 H21A . . 109.5 ?
    C16 C21 H21B . . 109.5 ?
    H21A C21 H21B . . 109.5 ?
    C16 C21 H21C . . 109.5 ?
    H21A C21 H21C . . 109.5 ?
    H21B C21 H21C . . 109.5 ?
    C20 C22 H22A . . 109.5 ?
    C20 C22 H22B . . 109.5 ?
    H22A C22 H22B . . 109.5 ?
    C20 C22 H22C . . 109.5 ?
    H22A C22 H22C . . 109.5 ?
    H22B C22 H22C . . 109.5 ?
loop_
    _geom_torsion_atom_site_label_1
    _geom_torsion_atom_site_label_2
    _geom_torsion_atom_site_label_3
    _geom_torsion_atom_site_label_4
    _geom_torsion_site_symmetry_1
    _geom_torsion_site_symmetry_2
    _geom_torsion_site_symmetry_3
    _geom_torsion_site_symmetry_4
    _geom_torsion
    _geom_torsion_publ_flag
    C6 C1 C2 C3 . . . . 0.9(2) ?
    C1 C2 C3 C4 . . . . -0.4(2) ?
    C2 C3 C4 C5 . . . . -0.3(2) ?
    C3 C4 C5 C6 . . . . 0.3(2) ?
    C2 C1 C6 C5 . . . . -0.9(2) ?
    C2 C1 C6 C7 . . . . -179.26(14) ?
    C4 C5 C6 C1 . . . . 0.2(2) ?
    C4 C5 C6 C7 . . . . 178.71(13) ?
    C1 C6 C7 C8 . . . . -14.54(19) ?
    C5 C6 C7 C8 . . . . 167.05(13) ?
    C1 C6 C7 C14 . . . . 111.45(15) ?
    C5 C6 C7 C14 . . . . -66.97(16) ?
    C6 C7 C8 C9 . . . . 101.42(15) ?
    C14 C7 C8 C9 . . . . -21.56(19) ?
    C6 C7 C8 C13 . . . . -75.63(16) ?
    C14 C7 C8 C13 . . . . 161.39(12) ?
    C13 C8 C9 C10 . . . . 0.2(2) ?
    C7 C8 C9 C10 . . . . -176.82(13) ?
    C8 C9 C10 C11 . . . . 0.5(2) ?
    C9 C10 C11 C12 . . . . -0.7(2) ?
    C10 C11 C12 C13 . . . . 0.2(2) ?
    C11 C12 C13 C8 . . . . 0.5(2) ?
    C9 C8 C13 C12 . . . . -0.7(2) ?
    C7 C8 C13 C12 . . . . 176.47(13) ?
    C15 N1 C14 O1 . . . . 2.5(2) ?
    C15 N1 C14 C7 . . . . -175.23(11) ?
    C8 C7 C14 O1 . . . . 79.21(16) ?
    C6 C7 C14 O1 . . . . -46.51(17) ?
    C8 C7 C14 N1 . . . . -103.05(14) ?
    C6 C7 C14 N1 . . . . 131.23(12) ?
    C14 N1 C15 C16 . . . . -112.23(15) ?
    C14 N1 C15 C20 . . . . 70.24(18) ?
    C20 C15 C16 C17 . . . . 0.0(2) ?
    N1 C15 C16 C17 . . . . -177.47(13) ?
    C20 C15 C16 C21 . . . . 179.73(14) ?
    N1 C15 C16 C21 . . . . 2.3(2) ?
    C15 C16 C17 C18 . . . . 0.2(2) ?
    C21 C16 C17 C18 . . . . -179.52(14) ?
    C16 C17 C18 C19 . . . . -0.5(2) ?
    C17 C18 C19 C20 . . . . 0.6(2) ?
    C18 C19 C20 C15 . . . . -0.4(2) ?
    C18 C19 C20 C22 . . . . 178.07(15) ?
    C16 C15 C20 C19 . . . . 0.1(2) ?
    N1 C15 C20 C19 . . . . 177.57(13) ?
    C16 C15 C20 C22 . . . . -178.36(14) ?
    N1 C15 C20 C22 . . . . -0.9(2) ?
loop_
    _geom_hbond_atom_site_label_D
    _geom_hbond_atom_site_label_H
    _geom_hbond_atom_site_label_A
    _geom_hbond_site_symmetry_A
    _geom_hbond_distance_DH
    _geom_hbond_distance_HA
    _geom_hbond_distance_DA
    _geom_hbond_angle_DHA
    _geom_hbond_publ_flag
    N1 H1N1 O1 4_565 0.88(2) 1.97(2) 2.8207(16) 163.2(17) yes
    C12 H12A Cg1 3_556 0.95 2.80 3.6981(17) 158 yes
