# Supplementary material for: N-(2,6-Dimethyl­phen­yl)-2,2-diphenyl­acetamide
Source: Acta Crystallogr Sect E Struct Rep Online. 2012 Apr 4;68(Pt 5):o1287–8. doi: 10.1107/S1600536812013451 (PMC3344437; doi:10.1107/S1600536812013451)
Supplement: Supplementary file 2 [file e-68-o1287-Isup2.hkl]

# 
# h,k,l, Fc-squared, Fo-squared, sigma(Fo-squared) and status flag 
# 
data_I
_shelx_title ' bks64_0m in P2(1)/c (100K)' 
_shelx_refln_list_code          4 
_shelx_F_calc_maximum      191.24 
_exptl_crystal_F_000       672.00 
_reflns_d_resolution_high  0.7084 
 
loop_ 
 _symmetry_equiv_pos_as_xyz 
 'x, y, z' 
 '-x, y+1/2, -z+1/2' 
 '-x, -y, -z' 
 'x, -y-1/2, z-1/2' 
 
_cell_length_a    12.0606 
_cell_length_b    16.6747 
_cell_length_c     8.9469 
_cell_angle_alpha  90.000 
_cell_angle_beta  108.080 
_cell_angle_gamma  90.000 
 
_shelx_F_squared_multiplier     1.000 
 
loop_ 
 _refln_index_h 
 _refln_index_k 
 _refln_index_l 
 _refln_F_squared_calc 
 _refln_F_squared_meas 
 _refln_F_squared_sigma 
 _refln_observed_status 
   1   0   0      958.97      912.09     19.24 o 
   2   0   0     5230.86     4914.57     73.49 o 
   3   0   0     6460.55     6305.71     94.89 o 
   4   0   0     3625.08     3435.14     52.94 o 
   5   0   0      235.22      240.83      6.40 o 
   6   0   0     3815.02     3979.96     62.08 o 
   7   0   0      155.06      131.33      5.47 o 
   8   0   0      302.43      306.03      8.85 o 
   9   0   0       23.01       15.49      3.35 o 
  10   0   0       81.55      109.37      6.15 o 
  11   0   0       25.66       20.14      5.28 o 
  12   0   0       61.33       47.56      6.50 o 
  13   0   0       10.16       12.56      5.34 o 
  14   0   0        5.91        1.23      5.22 o 
  15   0   0       39.44       59.15      8.26 o 
  16   0   0       47.84       52.20      8.40 o 
   1   1   0     5038.51     4727.15     62.28 o 
   2   1   0     3288.16     3110.72     38.23 o 
   3   1   0      687.95      614.59      8.87 o 
   4   1   0      957.37      938.97     13.53 o 
   5   1   0       11.28        6.80      1.22 o 
   6   1   0      277.65      312.51      8.07 o 
   7   1   0      288.40      289.11      5.70 o 
   8   1   0      234.38      253.64      5.68 o 
   9   1   0       99.60       90.84      3.79 o 
  10   1   0       69.43       76.14      3.87 o 
  11   1   0      159.61      165.08      6.92 o 
  12   1   0      277.00      251.11      8.21 o 
  13   1   0       14.63       13.21      3.72 o 
  14   1   0       49.00       47.18      5.07 o 
  15   1   0       54.81       53.01      5.70 o 
  16   1   0      178.26      216.16     10.22 o 
   0   2   0     1119.09     1104.32     36.13 o 
   1   2   0       20.54       18.57      0.95 o 
   2   2   0       31.99       30.44      1.36 o 
   3   2   0     1640.46     1555.47     18.76 o 
   4   2   0     3944.14     3805.17     44.03 o 
   5   2   0     1508.26     1585.66     19.89 o 
   6   2   0        0.88       -1.42      1.42 o 
   7   2   0        5.36        6.25      1.60 o 
   8   2   0       61.59       74.23      3.66 o 
   9   2   0        0.09       -1.42      1.42 o 
  10   2   0      242.93      222.55      8.43 o 
  11   2   0       10.61        7.86      3.15 o 
  12   2   0        0.36        3.28      3.30 o 
  13   2   0      143.33      150.20      7.25 o 
  14   2   0       95.56       92.92      7.59 o 
  15   2   0       44.00       41.38      5.37 o 
  16   2   0       28.43       27.73      6.10 o 
   1   3   0      266.18      240.36      3.66 o 
   2   3   0       14.14       12.20      1.24 o 
   3   3   0      239.99      238.04      4.47 o 
   4   3   0        6.60        7.38      1.41 o 
   5   3   0     1167.90     1200.70     15.72 o 
   6   3   0      143.22      151.54      4.31 o 
   7   3   0      458.92      466.84      8.36 o 
   8   3   0      136.72      138.90      4.34 o 
   9   3   0      161.62      154.67      4.84 o 
  10   3   0      340.61      309.64      7.61 o 
  11   3   0       36.40       37.59      4.53 o 
  12   3   0       24.26       30.53      4.53 o 
  13   3   0        6.87        0.26      2.93 o 
  14   3   0      101.04       90.70      6.34 o 
  15   3   0        5.11        2.79      4.08 o 
  16   3   0       59.57       72.67      6.97 o 
   0   4   0       91.86      103.91      3.96 o 
   1   4   0     1351.97     1264.33     14.45 o 
   2   4   0      518.09      523.85      7.03 o 
   3   4   0      387.99      373.51      5.73 o 
   4   4   0       44.89       44.81      2.77 o 
   5   4   0      273.98      287.87      5.69 o 
   6   4   0     1031.90     1097.58     15.09 o 
   7   4   0       23.02       16.22      2.30 o 
   8   4   0      131.60      126.02      7.01 o 
   9   4   0        0.17       -1.77      1.77 o 
  10   4   0       70.77       72.86      6.02 o 
  11   4   0      663.24      639.89     14.76 o 
  12   4   0       13.90       23.43      4.08 o 
  13   4   0       35.98       35.70      4.60 o 
  14   4   0        2.90       -3.62      3.62 o 
  15   4   0       37.79       36.39      8.03 o 
   1   5   0     2532.37     2417.27     26.48 o 
   2   5   0      105.50       97.49      2.91 o 
   3   5   0      792.34      777.00     10.08 o 
   4   5   0      688.04      687.62      9.41 o 
   5   5   0     1147.35     1120.33     15.12 o 
   6   5   0       42.76       53.58      2.99 o 
   7   5   0        0.61        1.26      1.89 o 
   8   5   0        1.00       -2.02      2.02 o 
   9   5   0       13.05        5.08      2.52 o 
  10   5   0     1054.45     1011.05     15.88 o 
  11   5   0      167.47      178.71      7.31 o 
  12   5   0        8.27        2.53      3.35 o 
  13   5   0       17.71       16.76      4.06 o 
  14   5   0        7.00        4.64      4.03 o 
  15   5   0       11.07        4.20      4.11 o 
   0   6   0        3.39        9.03      2.12 o 
   1   6   0       46.88       47.60      2.16 o 
   2   6   0     1551.05     1547.35     18.06 o 
   3   6   0       93.36       90.69      2.97 o 
   4   6   0      116.85      113.71      3.52 o 
   5   6   0       34.50       33.56      2.45 o 
   6   6   0       95.51      107.25      4.08 o 
   7   6   0      204.78      203.78      7.12 o 
   8   6   0        0.83        1.84      2.21 o 
   9   6   0      146.82      164.00      5.79 o 
  10   6   0        0.01        0.08      2.42 o 
  11   6   0       25.90       32.69      4.13 o 
  12   6   0       53.69       52.64      4.96 o 
  13   6   0        3.19        6.13      4.06 o 
  14   6   0       75.14       77.86      6.19 o 
  15   6   0       13.36        9.47      4.32 o 
   1   7   0      461.69      438.87      6.71 o 
   2   7   0      131.15      130.64      3.54 o 
   3   7   0      514.59      520.70      7.82 o 
   4   7   0      570.81      582.60      8.73 o 
   5   7   0       12.20       12.76      1.95 o 
   6   7   0      699.86      728.42     11.53 o 
   7   7   0      104.06       93.75      4.34 o 
   8   7   0       28.25       21.63      3.00 o 
   9   7   0       73.97       72.04      4.43 o 
  10   7   0        6.28        5.63      2.74 o 
  11   7   0        8.56        6.58      3.37 o 
  12   7   0       89.03       84.06      5.77 o 
  13   7   0        0.34        0.63      3.58 o 
  14   7   0       19.63       25.48      4.89 o 
  15   7   0       29.45       32.33      5.16 o 
   0   8   0     4015.17     4171.98     64.89 o 
   1   8   0      911.94      938.11     11.45 o 
   2   8   0      222.92      226.39      4.81 o 
   3   8   0      805.66      824.34     11.25 o 
   4   8   0        0.76        2.01      1.51 o 
   5   8   0     1042.01     1118.83     14.83 o 
   6   8   0      271.14      256.36      6.38 o 
   7   8   0      946.60      925.71     14.31 o 
   8   8   0      354.25      342.16      8.06 o 
   9   8   0      447.96      441.74      9.42 o 
  10   8   0       46.85       46.27      4.05 o 
  11   8   0        0.35        5.72      2.76 o 
  12   8   0      119.95      129.09      6.89 o 
  13   8   0       22.64       25.89      4.56 o 
  14   8   0       20.44       22.96      4.77 o 
  15   8   0       61.98       63.51      6.50 o 
   1   9   0        6.50        6.53      1.61 o 
   2   9   0      316.26      357.23      6.37 o 
   3   9   0        6.67        4.38      1.65 o 
   4   9   0     1260.40     1240.38     16.11 o 
   5   9   0       20.26       29.77      2.69 o 
   6   9   0       83.93       89.60      4.03 o 
   7   9   0     1129.57     1112.38     16.62 o 
   8   9   0     1083.48     1065.62     16.44 o 
   9   9   0      178.76      186.59      6.47 o 
  10   9   0       34.02       32.03      3.87 o 
  11   9   0       54.72       46.90      4.31 o 
  12   9   0        2.48        2.30      3.61 o 
  13   9   0       12.71       13.01      4.28 o 
  14   9   0      117.91      137.93      8.48 o 
   0  10   0      149.91      131.83      5.86 o 
   1  10   0      144.78      142.21      4.05 o 
   2  10   0        6.10        3.39      1.49 o 
   3  10   0      177.08      184.94      4.93 o 
   4  10   0       85.81       94.32      4.27 o 
   5  10   0      170.81      153.91      4.95 o 
   6  10   0      219.29      203.42      5.79 o 
   7  10   0      412.04      422.47      9.10 o 
   8  10   0      755.01      750.56     13.10 o 
   9  10   0      265.98      238.78      7.22 o 
  10  10   0        0.02        3.64      3.25 o 
  11  10   0        4.18        5.76      3.14 o 
  12  10   0       37.48       33.89      5.17 o 
  13  10   0        0.77        2.65      4.45 o 
  14  10   0        0.49       -4.16      4.16 o 
   1  11   0       31.29       27.16      2.44 o 
   2  11   0      205.51      194.04      5.48 o 
   3  11   0       45.58       70.76      3.42 o 
   4  11   0      109.87      123.28      4.51 o 
   5  11   0       11.70        6.82      2.26 o 
   6  11   0      279.78      261.90      6.69 o 
   7  11   0      344.76      361.25      8.43 o 
   8  11   0      901.31      893.24     14.87 o 
   9  11   0      382.21      386.42      9.20 o 
  10  11   0       69.69       65.13      5.22 o 
  11  11   0      146.15      155.20      8.11 o 
  12  11   0       16.97       16.11      5.22 o 
  13  11   0      162.33      191.32      9.67 o 
  14  11   0        1.04       -2.60      4.57 o 
   0  12   0      809.23      776.34     14.64 o 
   1  12   0       11.19        4.61      2.26 o 
   2  12   0       75.75       76.28      3.82 o 
   3  12   0      136.48      134.72      4.71 o 
   4  12   0      188.78      195.31      5.67 o 
   5  12   0      127.02      127.89      5.00 o 
   6  12   0      428.42      422.13      8.64 o 
   7  12   0       27.37       35.55      3.75 o 
   8  12   0      364.03      374.74      9.76 o 
   9  12   0      209.31      205.95      7.79 o 
  10  12   0       73.04       72.44      5.45 o 
  11  12   0        7.32       10.21      3.89 o 
  12  12   0       72.93       74.84      6.73 o 
  13  12   0        4.72        5.27      4.63 o 
   1  13   0        3.94        2.21      2.30 o 
   2  13   0        0.98        0.20      1.91 o 
   3  13   0       97.98      104.02      4.42 o 
   4  13   0     2228.34     2075.19     27.62 o 
   5  13   0      146.88      149.00      6.20 o 
   6  13   0      322.99      319.17      8.31 o 
   7  13   0        0.07       -4.07      4.07 o 
   8  13   0      443.76      463.76     11.79 o 
   9  13   0        5.92        1.22      3.42 o 
  10  13   0        1.32       -0.13      3.52 o 
  11  13   0       16.78        9.34      4.56 o 
  12  13   0       21.39       26.99      5.44 o 
  13  13   0       23.54       24.50      8.34 o 
   0  14   0      323.21      312.54      9.59 o 
   1  14   0      160.67      166.21      6.19 o 
   2  14   0      631.70      572.69     11.05 o 
   3  14   0     2827.56     2604.76     33.71 o 
   4  14   0        5.52        3.32      2.94 o 
   5  14   0       60.36       52.77      4.27 o 
   6  14   0      117.83      120.08      5.92 o 
   7  14   0        7.09        5.87      3.27 o 
   8  14   0        4.67        1.86      3.48 o 
   9  14   0       48.58       56.90      5.21 o 
  10  14   0        1.06        3.07      3.78 o 
  11  14   0       11.74       14.04      4.53 o 
  12  14   0       17.57       19.02      5.27 o 
  13  14   0        9.93       13.61     15.92 o 
   1  15   0        0.19       -2.20      2.47 o 
   2  15   0      256.57      251.98      7.39 o 
   3  15   0       84.57       83.14      4.94 o 
   4  15   0        1.47        6.08      3.01 o 
   5  15   0       66.51       57.75      5.08 o 
   6  15   0        2.37       -0.95      2.98 o 
   7  15   0       83.05       78.33      5.28 o 
   8  15   0        3.69        6.14      3.63 o 
   9  15   0        9.12        6.63      3.87 o 
  10  15   0      125.18      120.88      7.31 o 
  11  15   0       73.78       69.04      7.09 o 
  12  15   0        0.92        1.09      7.32 o 
   0  16   0       28.34       28.06      5.45 o 
   1  16   0      104.39       85.54      4.97 o 
   2  16   0        0.11       -0.41      3.07 o 
   3  16   0      156.75      152.08      7.57 o 
   4  16   0      207.92      219.09      7.30 o 
   5  16   0        2.60        5.74      3.27 o 
   6  16   0        0.47        0.89      3.13 o 
   7  16   0       26.80       22.69      3.93 o 
   8  16   0        9.69       10.56      3.94 o 
   9  16   0        0.06       -0.18      3.79 o 
  10  16   0       38.18       34.37      5.13 o 
  11  16   0       20.41       31.93      5.15 o 
   1  17   0      121.51      116.06      5.85 o 
   2  17   0       28.60       21.68      3.97 o 
   3  17   0      141.42      124.33      7.20 o 
   4  17   0      129.44      115.20      7.28 o 
   5  17   0        8.49       10.37      3.80 o 
   6  17   0        1.62        5.00      3.65 o 
   7  17   0        1.54        4.47      3.41 o 
   8  17   0      301.67      312.05     10.03 o 
   9  17   0       62.14       47.73      5.45 o 
  10  17   0        1.39        4.13      4.34 o 
  11  17   0        8.16        5.48      4.49 o 
   0  18   0       66.53       69.44      7.68 o 
   1  18   0        5.76        1.69      3.22 o 
   2  18   0       74.04       75.92      6.39 o 
   3  18   0       45.81       52.25      6.50 o 
   4  18   0       42.98       35.61      4.69 o 
   5  18   0        0.02       -0.93      3.54 o 
   6  18   0        0.53        5.34      4.19 o 
   7  18   0        0.34        2.68      3.91 o 
   8  18   0        5.11       10.06      4.61 o 
   9  18   0       27.69       20.15      5.14 o 
  10  18   0        6.68        7.94      4.96 o 
   1  19   0      110.18      124.57      6.94 o 
   2  19   0        8.98        5.90      3.50 o 
   3  19   0        2.52       -1.82      3.35 o 
   4  19   0       45.97       49.30      5.26 o 
   5  19   0       14.99        8.72      4.10 o 
   6  19   0        0.04       -2.99      3.89 o 
   7  19   0        4.51        0.26      4.08 o 
   8  19   0       72.12       88.79      7.12 o 
   9  19   0        7.34       10.79      4.89 o 
   0  20   0      290.10      321.28     14.20 o 
   1  20   0        1.11        1.07      3.86 o 
   2  20   0        1.01        0.74      3.79 o 
   3  20   0        0.45        0.12      3.54 o 
   4  20   0       13.35       14.80      4.48 o 
   5  20   0        7.90        5.72      4.27 o 
   6  20   0        0.42        2.62      4.15 o 
   7  20   0        1.17        0.65      5.50 o 
   8  20   0       25.10       36.12      6.24 o 
   1  21   0      109.61       99.90      7.37 o 
   2  21   0       36.14       36.68      6.10 o 
   3  21   0       15.70       14.31      4.19 o 
   4  21   0      133.38      132.83      7.16 o 
   5  21   0       61.29       59.93      5.99 o 
   6  21   0        1.30        0.24      4.16 o 
   7  21   0       25.05       35.65      7.57 o 
   0  22   0      142.69      151.49     11.80 o 
   1  22   0       63.75       59.41      5.97 o 
   2  22   0      115.36      126.51      7.62 o 
   3  22   0      120.27      138.84      7.98 o 
   4  22   0      137.25      147.18      8.11 o 
   5  22   0       39.03       31.86      5.18 o 
   1  23   0       11.49       13.94      5.47 o 
   2  23   0       43.74       42.64      6.55 o 
   3  23   0       75.29       65.46      7.45 o 
 -16   1   1        0.48       10.81      4.18 o 
 -15   1   1        0.07       -1.00      3.64 o 
 -14   1   1      113.41      132.26      7.43 o 
 -13   1   1       44.62       48.11      4.71 o 
 -12   1   1        4.64        4.66      3.09 o 
 -11   1   1        0.62        0.94      1.99 o 
 -10   1   1      191.68      173.76      5.32 o 
  -9   1   1       62.32       56.25      3.29 o 
  -8   1   1       87.17       84.16      3.55 o 
  -7   1   1       12.99       21.62      2.06 o 
  -6   1   1       27.20       25.22      1.99 o 
  -5   1   1      137.76      129.97      3.63 o 
  -4   1   1      143.38      125.02      3.37 o 
  -3   1   1     1756.90     1677.22     28.33 o 
  -2   1   1     3854.55     3855.56     87.64 o 
  -1   1   1       44.98       46.66      2.67 o 
   0   1   1       29.47       31.46      1.37 o 
   1   1   1     3908.19     3950.62     41.83 o 
   2   1   1      588.75      586.34      8.13 o 
   3   1   1       51.43       35.43      1.51 o 
   4   1   1       16.39       11.26      1.21 o 
   5   1   1      963.37      958.83     12.07 o 
   6   1   1     1514.55     1638.72     19.54 o 
   7   1   1        1.08        1.71      1.38 o 
   8   1   1        0.23        1.80      1.32 o 
   9   1   1      202.97      199.78      7.33 o 
  10   1   1       17.50        6.30      2.62 o 
  11   1   1        4.03        4.63      3.13 o 
  12   1   1       24.95       19.01      3.82 o 
  13   1   1        9.60       10.39      3.65 o 
  14   1   1       22.53       31.13      4.64 o 
  15   1   1       39.80       49.96      5.44 o 
 -16   2   1       30.62       28.23      4.74 o 
 -15   2   1        2.00        6.16      3.97 o 
 -14   2   1        2.33        2.86      3.61 o 
 -13   2   1        2.02       -1.42      3.18 o 
 -12   2   1        3.87        6.74      3.24 o 
 -11   2   1        3.86        4.31      2.06 o 
 -10   2   1      202.59      172.52      5.31 o 
  -9   2   1      322.75      323.57      6.79 o 
  -8   2   1      240.32      241.50      5.53 o 
  -7   2   1      379.69      368.30      6.57 o 
  -6   2   1     2452.81     2549.53     30.86 o 
  -5   2   1      208.47      199.18      4.69 o 
  -4   2   1      601.08      598.18      9.00 o 
  -3   2   1     1375.94     1375.31     17.68 o 
  -2   2   1    17507.15    16721.82    819.42 o 
  -1   2   1      169.31      180.04      4.31 o 
   0   2   1     5604.06     5806.31    139.38 o 
   1   2   1      617.85      586.95      9.17 o 
   2   2   1      217.42      228.95      3.79 o 
   3   2   1       54.02       51.23      2.12 o 
   4   2   1     3664.75     3774.25     43.84 o 
   5   2   1       13.90       24.52      1.76 o 
   6   2   1        0.86       -0.94      1.18 o 
   7   2   1      115.58      124.39      3.77 o 
   8   2   1        3.37        3.82      1.62 o 
   9   2   1      173.69      159.51      6.35 o 
  10   2   1       21.52       23.92      3.58 o 
  11   2   1       56.06       54.33      4.62 o 
  12   2   1       29.81       30.90      4.50 o 
  13   2   1        8.69        4.93      2.60 o 
  14   2   1       16.65       11.91      3.89 o 
  15   2   1      220.92      268.22      9.71 o 
 -16   3   1       40.50       41.77      5.21 o 
 -15   3   1       43.82       46.14      5.43 o 
 -14   3   1       29.22       19.62      4.57 o 
 -13   3   1       48.13       50.27      4.78 o 
 -12   3   1      224.12      225.31      7.73 o 
 -11   3   1       92.15      106.62      4.65 o 
 -10   3   1       47.24       43.72      3.26 o 
  -9   3   1      161.77      149.08      5.13 o 
  -8   3   1        0.56        1.38      1.79 o 
  -7   3   1      345.97      358.02      7.39 o 
  -6   3   1      476.54      495.39     11.20 o 
  -5   3   1     1997.72     1969.78     24.12 o 
  -4   3   1     1637.18     1618.97     19.87 o 
  -3   3   1      637.08      652.38      8.84 o 
  -2   3   1       23.07       24.95      1.63 o 
  -1   3   1       84.19       22.32      1.86 o 
   0   3   1     6218.35     6081.29     84.62 o 
   1   3   1     3762.84     3813.10     57.85 o 
   2   3   1      184.55      156.02      3.21 o 
   3   3   1     1972.01     1894.27     21.29 o 
   4   3   1      321.75      324.89      5.76 o 
   5   3   1      370.52      397.07      6.88 o 
   6   3   1       29.02       37.21      2.53 o 
   7   3   1      603.56      573.09      8.84 o 
   8   3   1      233.08      212.47      5.22 o 
   9   3   1        1.75        2.58      2.25 o 
  10   3   1      375.68      310.60      8.46 o 
  11   3   1       16.14       12.33      3.49 o 
  12   3   1       64.69       73.44      5.34 o 
  13   3   1       35.80       29.53      4.33 o 
  14   3   1       25.36       22.12      4.36 o 
  15   3   1      127.61      140.78      9.86 o 
 -16   4   1        5.71        6.55      4.05 o 
 -15   4   1        5.53        0.49      3.78 o 
 -14   4   1        2.00        0.97      3.61 o 
 -13   4   1       17.55       19.53      3.70 o 
 -12   4   1      632.22      597.33     12.28 o 
 -11   4   1      143.57      159.42      5.73 o 
 -10   4   1        2.21        0.48      2.02 o 
  -9   4   1       24.29       19.44      3.22 o 
  -8   4   1     1098.14     1062.41     15.41 o 
  -7   4   1        1.54       -1.60      1.60 o 
  -6   4   1      506.65      494.04      8.24 o 
  -5   4   1     1129.22     1054.88     14.12 o 
  -4   4   1     1475.89     1457.69     18.77 o 
  -3   4   1     1473.42     1376.17     16.02 o 
  -2   4   1      407.20      438.09      5.99 o 
  -1   4   1    20564.57    19372.50    242.90 o 
   0   4   1     2485.53     2377.35     26.02 o 
   1   4   1      420.27      429.67     10.04 o 
   2   4   1     1047.91     1028.31     13.70 o 
   3   4   1      202.09      209.08      4.05 o 
   4   4   1     1506.36     1449.48     18.37 o 
   5   4   1      565.37      565.71      8.90 o 
   6   4   1      142.64      143.07      4.38 o 
   7   4   1        0.77        0.63      1.84 o 
   8   4   1      255.29      238.30      6.65 o 
   9   4   1       49.42       55.88      3.80 o 
  10   4   1        3.47       -2.68      2.68 o 
  11   4   1     1267.66     1172.51     19.69 o 
  12   4   1      203.04      177.29      7.42 o 
  13   4   1        0.26       -3.23      3.23 o 
  14   4   1       51.64       51.62      7.01 o 
  15   4   1        4.02        2.41      3.91 o 
 -16   5   1       91.59      117.30     10.48 o 
 -15   5   1        0.70        1.05      3.50 o 
 -14   5   1       66.81       58.05      5.38 o 
 -13   5   1       53.30       53.29      4.91 o 
 -12   5   1      381.18      382.21      9.12 o 
 -11   5   1      134.74      139.10      5.22 o 
 -10   5   1      234.95      225.35      6.55 o 
  -9   5   1       74.41       83.08      4.35 o 
  -8   5   1       26.98       28.01      2.84 o 
  -7   5   1       17.37       20.69      2.81 o 
  -6   5   1      630.00      642.56     10.01 o 
  -5   5   1       86.81      112.91      3.67 o 
  -4   5   1      152.69      138.68      3.75 o 
  -3   5   1      144.12      133.67      3.31 o 
  -2   5   1      654.99      588.54     10.04 o 
  -1   5   1      828.53      804.01     10.62 o 
   0   5   1     1741.02     1710.99     19.37 o 
   1   5   1      243.00      250.33      4.38 o 
   2   5   1        5.16        9.82      1.40 o 
   3   5   1      628.72      592.20      8.18 o 
   4   5   1      846.61      901.87     12.41 o 
   5   5   1        2.50        8.79      1.75 o 
   6   5   1      390.91      367.05      7.22 o 
   7   5   1      297.47      309.17      6.89 o 
   8   5   1      528.45      501.19      9.46 o 
   9   5   1      896.54      847.03     13.72 o 
  10   5   1     1011.17     1032.48     17.67 o 
  11   5   1       55.59       50.16      5.24 o 
  12   5   1        5.04        3.72      3.18 o 
  13   5   1       19.51       16.61      3.94 o 
  14   5   1       28.13       31.11      5.30 o 
  15   5   1        7.56        3.09      4.59 o 
 -16   6   1       10.97        9.11      7.74 o 
 -15   6   1        0.00        0.93      3.86 o 
 -14   6   1       26.72       24.94      4.60 o 
 -13   6   1       11.83       11.93      4.27 o 
 -12   6   1       60.61       73.43      4.84 o 
 -11   6   1      506.89      473.49     10.00 o 
 -10   6   1       98.81       97.51      4.89 o 
  -9   6   1      787.31      762.69     12.72 o 
  -8   6   1     1097.51     1093.22     16.06 o 
  -7   6   1        9.65       11.14      2.31 o 
  -6   6   1       51.99       52.75      3.00 o 
  -5   6   1      725.13      736.26     10.92 o 
  -4   6   1      738.04      694.77      9.60 o 
  -3   6   1     3271.16     3366.15     37.18 o 
  -2   6   1      473.58      458.76      6.66 o 
  -1   6   1      774.40      720.89      9.35 o 
   0   6   1      642.14      652.93     11.84 o 
   1   6   1       30.94       34.58      1.94 o 
   2   6   1     1394.10     1512.08     30.54 o 
   3   6   1     2558.20     2797.51     32.84 o 
   4   6   1      274.08      231.37      4.85 o 
   5   6   1        2.34       -0.10      1.58 o 
   6   6   1      180.68      188.59      5.31 o 
   7   6   1        5.80        5.95      2.24 o 
   8   6   1       63.90       64.24      3.88 o 
   9   6   1      213.04      209.62      6.38 o 
  10   6   1       63.10       59.08      4.65 o 
  11   6   1       53.76       54.99      4.76 o 
  12   6   1        9.03        5.24      3.26 o 
  13   6   1       14.51        8.06      3.86 o 
  14   6   1        1.27        1.63      3.69 o 
  15   6   1      123.81      143.13      9.22 o 
 -15   7   1       46.29       41.98      5.49 o 
 -14   7   1       20.48       15.11      4.08 o 
 -13   7   1        7.52        7.98      3.66 o 
 -12   7   1        1.85        3.80      2.68 o 
 -11   7   1      323.74      317.73      8.21 o 
 -10   7   1       13.33       12.81      2.86 o 
  -9   7   1        8.19        3.67      2.60 o 
  -8   7   1      585.01      582.67     10.50 o 
  -7   7   1       68.16       80.33      3.96 o 
  -6   7   1      868.03      816.83     12.35 o 
  -5   7   1      182.39      173.42      4.70 o 
  -4   7   1      813.79      898.68     11.94 o 
  -3   7   1      900.03      868.34     11.40 o 
  -2   7   1      434.00      466.69      6.56 o 
  -1   7   1     2764.34     2819.21     31.42 o 
   0   7   1     2226.85     2154.09     26.08 o 
   1   7   1        1.72       -1.31      1.31 o 
   2   7   1     2316.10     2551.64     34.09 o 
   3   7   1      791.37      844.10     11.25 o 
   4   7   1        0.14        0.52      1.43 o 
   5   7   1      339.42      340.67      6.49 o 
   6   7   1      115.51      136.20      4.79 o 
   7   7   1      356.06      371.52      7.93 o 
   8   7   1      112.30      106.89      4.98 o 
   9   7   1        0.76        1.71      2.39 o 
  10   7   1       43.43       52.71      4.60 o 
  11   7   1       95.42      106.66      6.15 o 
  12   7   1       27.62       31.91      4.36 o 
  13   7   1       22.70       24.08      4.38 o 
  14   7   1       22.22       35.63      4.99 o 
 -15   8   1        0.41        0.79      3.94 o 
 -14   8   1      160.59      174.36     10.83 o 
 -13   8   1       27.03       16.85      4.03 o 
 -12   8   1        8.95        6.77      2.90 o 
 -11   8   1        3.54        3.57      2.82 o 
 -10   8   1      241.59      240.59      7.07 o 
  -9   8   1      103.09      114.65      5.23 o 
  -8   8   1      314.39      339.06      7.84 o 
  -7   8   1       20.87       16.74      2.62 o 
  -6   8   1      289.54      275.65      6.46 o 
  -5   8   1      121.55      143.60      4.33 o 
  -4   8   1      649.21      636.87      9.39 o 
  -3   8   1      263.98      263.88      5.47 o 
  -2   8   1       11.06       13.83      1.63 o 
  -1   8   1       74.47      106.93      3.22 o 
   0   8   1     1829.88     1897.50     23.53 o 
   1   8   1      179.57      176.69      5.24 o 
   2   8   1        7.04        5.12      1.56 o 
   3   8   1       79.20       76.22      3.15 o 
   4   8   1      103.71      134.92      4.17 o 
   5   8   1     1101.01     1052.50     14.21 o 
   6   8   1      753.07      712.68     11.67 o 
   7   8   1      344.23      357.56      8.05 o 
   8   8   1       66.63       67.19      4.57 o 
   9   8   1        0.04        1.97      2.47 o 
  10   8   1       63.96       65.92      5.09 o 
  11   8   1       35.05       50.60      5.00 o 
  12   8   1        7.35        5.85      3.62 o 
  13   8   1       48.58       52.20      5.34 o 
  14   8   1        7.85        6.85      4.12 o 
 -15   9   1        3.89        1.37      3.90 o 
 -14   9   1       33.87       26.87      5.05 o 
 -13   9   1       75.82       83.08      6.50 o 
 -12   9   1        0.44       -0.84      3.68 o 
 -11   9   1       42.04       40.50      4.00 o 
 -10   9   1        0.16        3.45      2.76 o 
  -9   9   1      428.22      422.07      9.16 o 
  -8   9   1     1178.36     1137.87     17.13 o 
  -7   9   1      347.57      348.26      7.78 o 
  -6   9   1      175.61      166.48      5.33 o 
  -5   9   1      107.22      107.29      3.99 o 
  -4   9   1      436.16      403.89      7.14 o 
  -3   9   1       85.92       69.38      3.03 o 
  -2   9   1       91.84      120.81      3.40 o 
  -1   9   1       26.30       34.00      2.13 o 
   0   9   1        0.98        1.83      1.43 o 
   1   9   1      934.47      978.05     12.92 o 
   2   9   1        3.55        3.56      1.68 o 
   3   9   1       93.88       86.38      3.51 o 
   4   9   1       77.72       84.03      3.59 o 
   5   9   1      244.61      229.65      5.74 o 
   6   9   1        0.68        0.63      2.13 o 
   7   9   1     2455.91     2453.26     31.69 o 
   8   9   1       37.08       35.00      3.42 o 
   9   9   1        8.18        6.13      2.80 o 
  10   9   1      180.93      179.77      7.76 o 
  11   9   1        0.62        0.07      3.05 o 
  12   9   1        0.03        3.64      3.66 o 
  13   9   1       19.64       15.81      4.40 o 
  14   9   1       16.56        7.77      4.21 o 
 -15  10   1        4.10        8.88      7.13 o 
 -14  10   1        0.13       -3.99      3.99 o 
 -13  10   1       28.06       31.04      5.03 o 
 -12  10   1       16.08       13.02      3.75 o 
 -11  10   1        2.12        1.89      3.28 o 
 -10  10   1        6.48        0.72      3.03 o 
  -9  10   1      165.84      165.94      6.16 o 
  -8  10   1        4.08        8.15      2.61 o 
  -7  10   1      115.58      116.72      5.08 o 
  -6  10   1       38.73       43.45      3.19 o 
  -5  10   1        9.30       11.62      2.20 o 
  -4  10   1       11.49       11.99      2.11 o 
  -3  10   1      125.07      133.44      4.36 o 
  -2  10   1       82.79       82.19      3.04 o 
  -1  10   1      804.69      855.21     11.10 o 
   0  10   1      183.52      176.22      4.67 o 
   1  10   1        1.02        5.04      1.85 o 
   2  10   1      583.42      571.11      9.02 o 
   3  10   1      309.28      312.54      6.48 o 
   4  10   1      379.20      363.98      7.22 o 
   5  10   1       93.22       90.88      4.10 o 
   6  10   1       48.75       40.85      3.37 o 
   7  10   1      115.33      113.64      5.14 o 
   8  10   1      124.71      138.84      5.89 o 
   9  10   1       43.51       50.72      4.18 o 
  10  10   1        6.66        9.82      3.49 o 
  11  10   1       14.73       16.27      3.93 o 
  12  10   1        5.73        2.79      4.42 o 
  13  10   1       36.09       47.58      5.99 o 
  14  10   1       41.33       50.10      6.04 o 
 -14  11   1       12.95       12.81      4.64 o 
 -13  11   1        4.02        6.34      4.18 o 
 -12  11   1       38.11       45.62      4.75 o 
 -11  11   1       34.12       37.41      5.23 o 
 -10  11   1        1.68       -0.19      2.93 o 
  -9  11   1      173.00      179.77      7.03 o 
  -8  11   1      431.52      392.85      9.68 o 
  -7  11   1      122.52      119.51      5.77 o 
  -6  11   1      203.75      181.46      6.34 o 
  -5  11   1        1.38        0.91      1.96 o 
  -4  11   1       22.88       26.58      2.52 o 
  -3  11   1      337.08      317.21      6.85 o 
  -2  11   1      177.22      200.38      4.80 o 
  -1  11   1      592.18      628.63      9.17 o 
   0  11   1       19.82       16.69      2.29 o 
   1  11   1       29.75       24.05      2.57 o 
   2  11   1      107.68      104.60      4.02 o 
   3  11   1      349.04      347.09      7.08 o 
   4  11   1       57.80       48.41      3.30 o 
   5  11   1      765.22      706.74     11.34 o 
   6  11   1      319.22      321.24      7.37 o 
   7  11   1      270.15      247.08      7.03 o 
   8  11   1       70.12       68.48      4.64 o 
   9  11   1       81.58       82.63      5.60 o 
  10  11   1       95.82      100.59      7.49 o 
  11  11   1       52.24       68.92      6.99 o 
  12  11   1        2.09        8.08      4.36 o 
  13  11   1       21.43       17.76      5.31 o 
 -14  12   1        2.51        5.79      4.35 o 
 -13  12   1      107.35      129.37      8.18 o 
 -12  12   1       23.99       30.10      4.50 o 
 -11  12   1      352.84      370.98     10.31 o 
 -10  12   1        5.69        3.94      3.34 o 
  -9  12   1       20.81       19.67      3.77 o 
  -8  12   1       18.92       20.48      3.62 o 
  -7  12   1       80.81       76.98      5.02 o 
  -6  12   1      563.84      539.66     10.69 o 
  -5  12   1       78.77       76.34      4.58 o 
  -4  12   1       17.24       17.44      2.99 o 
  -3  12   1      245.96      219.84      6.39 o 
  -2  12   1        8.18        6.20      1.79 o 
  -1  12   1      287.05      297.07      6.11 o 
   0  12   1      114.62      108.23      4.29 o 
   1  12   1        0.41        1.18      2.02 o 
   2  12   1      534.52      525.23      9.11 o 
   3  12   1      100.35       92.86      4.18 o 
   4  12   1       50.15       45.71      4.57 o 
   5  12   1      204.46      198.97      6.80 o 
   6  12   1      588.49      548.60     10.03 o 
   7  12   1       23.00       23.96      3.12 o 
   8  12   1        7.68        6.93      2.97 o 
   9  12   1        8.81        6.03      4.43 o 
  10  12   1       13.84        7.82      4.07 o 
  11  12   1      111.61      118.01      8.05 o 
  12  12   1      131.82      154.07      8.62 o 
  13  12   1        0.20        3.60      4.33 o 
 -13  13   1       20.28       28.18      5.25 o 
 -12  13   1       17.54       14.68      4.12 o 
 -11  13   1        2.36       13.25      3.88 o 
 -10  13   1      337.26      330.63      9.85 o 
  -9  13   1      127.35      127.89      6.95 o 
  -8  13   1       21.95       17.75      3.66 o 
  -7  13   1        0.70       -1.24      2.85 o 
  -6  13   1       76.11       76.03      4.71 o 
  -5  13   1        0.55       -2.61      2.63 o 
  -4  13   1      949.87      943.92     19.43 o 
  -3  13   1      142.05      150.81      5.82 o 
  -2  13   1        2.84        4.23      2.28 o 
  -1  13   1      184.14      189.56      5.71 o 
   0  13   1        5.66        3.97      2.31 o 
   1  13   1        0.26        1.48      1.77 o 
   2  13   1      548.75      552.28      9.68 o 
   3  13   1      866.41      838.32     12.88 o 
   4  13   1      208.31      196.13      6.06 o 
   5  13   1        0.16        1.06      2.40 o 
   6  13   1       10.36        7.87      2.68 o 
   7  13   1      114.12      146.96      6.24 o 
   8  13   1       95.59       93.20      5.87 o 
   9  13   1      100.33       86.58      5.89 o 
  10  13   1       61.68       58.55      6.14 o 
  11  13   1        1.37       -4.01      4.01 o 
  12  13   1        0.02       -0.04      4.22 o 
  13  13   1       57.78       52.24     10.27 o 
 -13  14   1        1.30        8.84      4.58 o 
 -12  14   1        8.58        9.60      4.06 o 
 -11  14   1       22.39       20.05      6.39 o 
 -10  14   1       63.03       70.70      5.71 o 
  -9  14   1       59.35       60.09      5.16 o 
  -8  14   1        3.49       -0.32      3.07 o 
  -7  14   1      139.94      147.47      6.42 o 
  -6  14   1      110.68       99.94      5.37 o 
  -5  14   1      180.65      192.26      6.81 o 
  -4  14   1       83.45       78.49      5.13 o 
  -3  14   1      494.00      529.42     14.59 o 
  -2  14   1       37.84       45.78      3.55 o 
  -1  14   1      278.37      270.77      7.50 o 
   0  14   1      101.20      111.32      5.25 o 
   1  14   1      191.34      185.35      6.58 o 
   2  14   1     1005.76     1070.22     15.44 o 
   3  14   1      126.85      144.32      5.35 o 
   4  14   1      142.60      144.06      5.42 o 
   5  14   1        3.57        1.83      2.80 o 
   6  14   1      159.05      169.39      6.67 o 
   7  14   1      148.31      142.47      6.49 o 
   8  14   1      342.61      330.84      9.69 o 
   9  14   1      146.78      156.23      7.54 o 
  10  14   1       34.04       34.52      4.86 o 
  11  14   1        0.03       -3.34      4.56 o 
  12  14   1       13.01       13.60      4.71 o 
 -12  15   1       48.92       53.86      7.16 o 
 -11  15   1       17.61       26.62      6.82 o 
 -10  15   1      222.58      239.28      8.89 o 
  -9  15   1       26.02       16.50      4.04 o 
  -8  15   1       44.43       45.83      4.74 o 
  -7  15   1        8.51        4.58      3.24 o 
  -6  15   1      160.03      155.28      6.69 o 
  -5  15   1       69.11       63.94      4.58 o 
  -4  15   1       67.24       81.28      5.30 o 
  -3  15   1        8.59        5.76      2.88 o 
  -2  15   1      192.46      181.29      6.00 o 
  -1  15   1        1.61       -0.72      2.48 o 
   0  15   1      227.18      204.78      6.68 o 
   1  15   1      223.91      212.14      8.02 o 
   2  15   1       95.36       92.28      6.22 o 
   3  15   1       18.49       22.67      3.60 o 
   4  15   1       86.58       70.32      4.65 o 
   5  15   1        0.18        3.70      2.96 o 
   6  15   1      186.95      191.85      7.26 o 
   7  15   1      256.40      293.02      8.51 o 
   8  15   1        5.20        1.44      3.48 o 
   9  15   1       24.05       21.71      4.34 o 
  10  15   1       74.61       69.59      7.41 o 
  11  15   1        1.47        0.10      4.19 o 
 -12  16   1        2.93        1.29      4.07 o 
 -11  16   1        3.02        7.50      4.02 o 
 -10  16   1      153.06      184.57     10.54 o 
  -9  16   1      139.91      133.40      7.26 o 
  -8  16   1       29.75       34.90      4.54 o 
  -7  16   1       80.04       86.49      5.51 o 
  -6  16   1        7.69        9.13      3.34 o 
  -5  16   1      491.18      452.33     10.30 o 
  -4  16   1       46.19       37.27      4.04 o 
  -3  16   1       15.04       12.08      2.97 o 
  -2  16   1       18.76       11.89      3.00 o 
  -1  16   1      399.04      384.80      8.48 o 
   0  16   1      400.20      371.25      9.52 o 
   1  16   1      154.06      128.26      6.30 o 
   2  16   1       52.45       52.48      5.25 o 
   3  16   1        3.24        2.21      3.20 o 
   4  16   1       31.52       30.74      4.18 o 
   5  16   1        0.49       -3.10      3.10 o 
   6  16   1        0.28        1.96      3.46 o 
   7  16   1        1.73        6.39      3.63 o 
   8  16   1       12.14       14.91      4.13 o 
   9  16   1        1.94        0.69      3.85 o 
  10  16   1        7.39        0.51      4.20 o 
  11  16   1       66.60       56.95      6.66 o 
 -11  17   1       31.15       28.95      4.92 o 
 -10  17   1      126.63      123.45      7.32 o 
  -9  17   1        0.39       -1.44      3.51 o 
  -8  17   1        7.06        4.09      3.55 o 
  -7  17   1       12.78        9.77      3.47 o 
  -6  17   1        5.85        6.21      3.29 o 
  -5  17   1        1.57        0.40      3.01 o 
  -4  17   1      105.85      108.73      5.91 o 
  -3  17   1      195.64      171.12      6.84 o 
  -2  17   1       57.63       54.54      4.86 o 
  -1  17   1       24.80       25.89      3.95 o 
   0  17   1      371.37      348.99     10.70 o 
   1  17   1       21.81       22.18      3.97 o 
   2  17   1      548.91      508.15     11.63 o 
   3  17   1       59.48       62.03      6.45 o 
   4  17   1      375.11      393.03     10.40 o 
   5  17   1       76.39       68.18      5.49 o 
   6  17   1        0.23       -0.80      3.37 o 
   7  17   1      305.16      346.78     11.05 o 
   8  17   1       20.52       23.57      4.90 o 
   9  17   1       11.11        1.72      4.27 o 
  10  17   1       51.64       64.47      6.93 o 
 -10  18   1      103.00      100.78      6.93 o 
  -9  18   1       10.49        7.74      4.07 o 
  -8  18   1       39.27       42.99      5.10 o 
  -7  18   1       39.71       39.48      4.56 o 
  -6  18   1        0.83        2.84      3.49 o 
  -5  18   1       30.22       22.88      4.18 o 
  -4  18   1       20.25       17.48      4.35 o 
  -3  18   1       42.82       46.02      5.11 o 
  -2  18   1        0.60       -0.33      4.00 o 
  -1  18   1       12.75        9.92      3.65 o 
   0  18   1      256.41      273.12      8.15 o 
   1  18   1      143.84      146.57      7.19 o 
   2  18   1       75.46       76.69      5.73 o 
   3  18   1       21.28       19.98      4.21 o 
   4  18   1       90.25       99.62      6.26 o 
   5  18   1      152.79      152.15      7.60 o 
   6  18   1       66.90       66.19      5.74 o 
   7  18   1       17.31       20.52      4.71 o 
   8  18   1       51.79       71.06      6.45 o 
   9  18   1       19.62       13.67      6.69 o 
  -9  19   1        4.03        5.30      4.57 o 
  -8  19   1        4.53        0.50      4.22 o 
  -7  19   1       50.44       59.98      5.66 o 
  -6  19   1        2.44       -0.74      3.63 o 
  -5  19   1       23.89       19.54      3.80 o 
  -4  19   1        3.50        4.19      3.33 o 
  -3  19   1       23.58       19.52      5.19 o 
  -2  19   1       30.58       32.53      4.45 o 
  -1  19   1        4.67        6.00      3.51 o 
   0  19   1       45.91       50.22      4.92 o 
   1  19   1       79.66       81.59      5.44 o 
   2  19   1       21.51       16.53      3.95 o 
   3  19   1      111.27      103.79      6.55 o 
   4  19   1        3.82       -2.14      3.61 o 
   5  19   1       15.36       16.30      4.30 o 
   6  19   1      154.19      171.52     10.49 o 
   7  19   1       92.42      112.22      7.59 o 
   8  19   1        8.02        8.82      6.07 o 
   9  19   1        6.24       10.12      4.78 o 
  -8  20   1       74.99       78.12      7.57 o 
  -7  20   1        0.02        2.40      4.87 o 
  -6  20   1       81.55       91.37      6.02 o 
  -5  20   1       12.86        4.90      3.74 o 
  -4  20   1       62.05       73.47      5.93 o 
  -3  20   1       10.82       13.01      3.97 o 
  -2  20   1        8.16        9.84      3.90 o 
  -1  20   1      230.06      243.70      9.29 o 
   0  20   1      146.36      147.68      7.54 o 
   1  20   1       39.43       41.43      4.61 o 
   2  20   1        0.95       -0.29      3.09 o 
   3  20   1       36.34       29.57      4.71 o 
   4  20   1        1.87        3.02      3.85 o 
   5  20   1       24.51       28.39      4.72 o 
   6  20   1       70.75       80.58      6.25 o 
   7  20   1        0.86        1.77      4.29 o 
   8  20   1        0.20        3.02      9.30 o 
  -7  21   1       28.88       25.04      6.71 o 
  -6  21   1       44.79       49.49      5.12 o 
  -5  21   1      246.60      279.85      9.84 o 
  -4  21   1      184.21      182.18      8.64 o 
  -3  21   1       62.18       48.78      5.36 o 
  -2  21   1       73.56       75.67      6.01 o 
  -1  21   1       26.96       31.35      4.76 o 
   0  21   1       19.39       16.56      4.35 o 
   1  21   1      103.61       96.14      8.03 o 
   2  21   1       47.04       38.56      4.71 o 
   3  21   1       12.48       10.61      4.34 o 
   4  21   1        0.71       -2.48      3.83 o 
   5  21   1        1.23        0.67      3.75 o 
   6  21   1       15.99       28.01      8.36 o 
  -6  22   1       92.65      104.51     16.74 o 
  -5  22   1        0.00        1.76      4.85 o 
  -4  22   1       74.26       77.32      6.94 o 
  -3  22   1       20.04       26.42      4.78 o 
  -2  22   1       45.66       63.38      6.47 o 
  -1  22   1        0.88       -2.69      3.75 o 
   0  22   1       24.03       23.06      5.71 o 
   1  22   1      113.87      117.34      7.31 o 
   2  22   1       32.86       29.45      4.72 o 
   3  22   1      130.55      150.44      9.63 o 
   4  22   1        0.67        0.67      4.32 o 
   5  22   1       51.63       51.66      6.04 o 
  -3  23   1       65.77       62.94      6.92 o 
  -2  23   1       46.83       62.95      6.89 o 
  -1  23   1       26.54       26.69      5.57 o 
   0  23   1       24.54       18.76      5.46 o 
   1  23   1        8.76        8.45      5.10 o 
   2  23   1        0.24       -2.43      4.53 o 
 -16   0   2       13.98       10.69      8.55 o 
 -15   0   2        7.43       16.95      5.44 o 
 -14   0   2        2.01       -4.02      4.02 o 
 -13   0   2       50.05       44.37      6.01 o 
 -12   0   2      231.64      232.49     10.17 o 
 -11   0   2      185.02      185.82      7.91 o 
 -10   0   2        0.13        1.38      2.73 o 
  -9   0   2     3696.89     3733.77     60.12 o 
  -8   0   2       68.30       91.33      5.15 o 
  -7   0   2      378.75      331.93      8.64 o 
  -6   0   2        3.69        2.45      1.56 o 
  -5   0   2      766.03      799.22     12.69 o 
  -4   0   2     3324.03     3502.76     53.45 o 
  -3   0   2    10649.46    11015.96    361.19 o 
  -2   0   2    10589.17    11740.89    384.86 o 
  -1   0   2    36574.11    38808.22   1271.94 o 
   0   0   2     5148.29     5545.93    183.33 o 
   1   0   2     6905.27     6380.21    144.08 o 
   2   0   2       58.21       61.22      3.64 o 
   3   0   2      312.45      266.14      5.99 o 
   4   0   2      654.47      657.49     18.44 o 
   5   0   2      188.88      217.02      7.72 o 
   6   0   2       95.30       84.87      3.84 o 
   7   0   2      299.78      288.69     10.35 o 
   8   0   2        0.06       -1.58      3.30 o 
   9   0   2       27.15       21.29      5.39 o 
  10   0   2        4.59        6.79      3.14 o 
  11   0   2       56.64       50.93      6.11 o 
  12   0   2       13.25       11.56      7.14 o 
  13   0   2       19.17       22.11      5.65 o 
  14   0   2        7.77       18.19      5.66 o 
  15   0   2        0.02        9.25      5.77 o 
 -16   1   2       62.15       70.22      6.52 o 
 -15   1   2        8.19        5.47      3.47 o 
 -14   1   2       24.36       25.74      3.89 o 
 -13   1   2       42.10       45.43      3.82 o 
 -12   1   2        0.67        0.42      2.03 o 
 -11   1   2       61.18       59.12      4.51 o 
 -10   1   2       23.05       15.53      2.50 o 
  -9   1   2      425.43      411.04      7.76 o 
  -8   1   2      852.35      818.14     11.63 o 
  -7   1   2      988.76      919.40     12.30 o 
  -6   1   2        0.45        0.52      0.78 o 
  -5   1   2        3.57        0.50      1.07 o 
  -4   1   2      759.04      791.32     10.08 o 
  -3   1   2     5747.30     6191.85    187.04 o 
  -2   1   2    18662.54    20733.40    777.98 o 
  -1   1   2      281.77      358.47     16.61 o 
   0   1   2      806.08      918.13     18.83 o 
   1   1   2     1576.13     1453.46     28.58 o 
   2   1   2     1870.64     1815.44     23.00 o 
   3   1   2      210.84      229.03      4.85 o 
   4   1   2       37.53       45.83      2.76 o 
   5   1   2       21.52       29.75      2.01 o 
   6   1   2      255.00      253.36      5.70 o 
   7   1   2      138.68      135.14      4.30 o 
   8   1   2       63.63       64.92      4.21 o 
   9   1   2       97.44       85.15      4.93 o 
  10   1   2       63.60       50.34      4.11 o 
  11   1   2       33.20       22.48      3.45 o 
  12   1   2       40.23       33.68      4.77 o 
  13   1   2        0.91        1.86      2.85 o 
  14   1   2      103.00      112.94      6.80 o 
  15   1   2      167.43      202.90     12.37 o 
 -16   2   2       54.58       34.41      5.41 o 
 -15   2   2        0.00       -0.43      3.35 o 
 -14   2   2      191.40      214.20      7.76 o 
 -13   2   2        1.17       -0.06      2.36 o 
 -12   2   2       11.83       10.50      2.42 o 
 -11   2   2      169.66      152.48      5.23 o 
 -10   2   2      278.59      280.23      6.52 o 
  -9   2   2        7.86        8.70      2.45 o 
  -8   2   2      378.02      370.29      6.94 o 
  -7   2   2       65.69       85.99      3.53 o 
  -6   2   2      161.75      198.97      5.68 o 
  -5   2   2      404.15      441.65      6.35 o 
  -4   2   2     1343.29     1385.64     17.46 o 
  -3   2   2      506.22      417.75     49.41 o 
  -2   2   2       77.22       76.22      4.17 o 
  -1   2   2       20.59       18.23      2.17 o 
   0   2   2      229.69      206.11      5.86 o 
   1   2   2     1315.17     1376.82     26.44 o 
   2   2   2      480.23      494.50      7.81 o 
   3   2   2     6094.51     6198.57     68.75 o 
   4   2   2        1.46        0.56      0.87 o 
   5   2   2      228.71      225.73      4.83 o 
   6   2   2      364.20      408.25      7.29 o 
   7   2   2      632.50      599.81      9.93 o 
   8   2   2      148.24      130.92      5.48 o 
   9   2   2      712.23      641.91     12.38 o 
  10   2   2       10.68       11.89      2.92 o 
  11   2   2        3.78        4.44      2.88 o 
  12   2   2        7.33       12.88      4.32 o 
  13   2   2       50.07       45.94      4.72 o 
  14   2   2       13.40       15.26      5.07 o 
  15   2   2       55.44       64.15      5.78 o 
 -16   3   2       15.84       24.15      4.57 o 
 -15   3   2       79.46       76.16      5.66 o 
 -14   3   2       12.68       11.21      3.44 o 
 -13   3   2       22.91       22.20      3.12 o 
 -12   3   2       24.75       20.93      2.81 o 
 -11   3   2      123.05      116.85      4.68 o 
 -10   3   2       39.13       40.72      3.22 o 
  -9   3   2       82.79       77.63      3.77 o 
  -8   3   2      750.53      716.25     11.30 o 
  -7   3   2      501.20      488.57      8.27 o 
  -6   3   2        2.60        0.90      1.64 o 
  -5   3   2      199.53      199.73      4.82 o 
  -4   3   2      510.68      535.35      6.80 o 
  -3   3   2     1508.80     1617.56     51.09 o 
  -2   3   2     8933.12     9110.11    261.07 o 
  -1   3   2     6422.77     6822.25    162.16 o 
   0   3   2        5.99        4.17      1.45 o 
   1   3   2     6096.38     6228.97     77.71 o 
   2   3   2     2228.12     2275.65     22.01 o 
   3   3   2      155.07      151.17      3.23 o 
   4   3   2     2749.79     2850.52     36.89 o 
   5   3   2      195.48      203.79      6.53 o 
   6   3   2      761.83      741.80     11.19 o 
   7   3   2     1206.74     1178.56     16.50 o 
   8   3   2      676.53      643.89     12.13 o 
   9   3   2        0.15       -1.86      2.47 o 
  10   3   2      143.03      123.33      5.82 o 
  11   3   2        8.69       13.97      3.16 o 
  12   3   2        5.05       15.16      3.24 o 
  13   3   2       97.54      142.90      7.18 o 
  14   3   2        8.89        6.80      3.56 o 
  15   3   2       71.41       82.82     19.13 o 
 -16   4   2        0.11        2.17      3.65 o 
 -15   4   2        3.39        3.62      3.54 o 
 -14   4   2        9.11       11.68      3.53 o 
 -13   4   2       17.11       13.76      2.96 o 
 -12   4   2      102.91       91.50      4.58 o 
 -11   4   2       27.76       22.71      2.80 o 
 -10   4   2      339.15      314.52      7.00 o 
  -9   4   2      165.93      149.66      5.17 o 
  -8   4   2       39.40       40.20      3.12 o 
  -7   4   2       16.47       29.83      2.56 o 
  -6   4   2      613.31      637.55     10.56 o 
  -5   4   2       23.51       29.98      2.67 o 
  -4   4   2     1074.00     1117.85     15.29 o 
  -3   4   2        2.40        5.68      1.03 o 
  -2   4   2        0.80        0.56      1.01 o 
  -1   4   2     4747.69     4722.49     64.52 o 
   0   4   2      487.40      492.89      9.96 o 
   1   4   2        1.56        0.65      0.83 o 
   2   4   2     1598.56     1707.08     18.05 o 
   3   4   2      739.73      743.99     10.37 o 
   4   4   2       33.57       33.54      2.12 o 
   5   4   2        4.33        2.76      1.55 o 
   6   4   2       24.40       17.77      2.27 o 
   7   4   2      138.86      144.83      4.83 o 
   8   4   2      133.84      128.56      5.58 o 
   9   4   2        7.90        8.68      2.85 o 
  10   4   2        0.23        0.49      2.65 o 
  11   4   2        3.86        3.59      2.85 o 
  12   4   2      105.82      106.08      6.84 o 
  13   4   2        1.15        4.54      3.14 o 
  14   4   2       37.38       45.17      4.94 o 
 -16   5   2        0.41       -2.86      4.14 o 
 -15   5   2        1.43        4.83      3.67 o 
 -14   5   2      438.22      492.97     12.62 o 
 -13   5   2      232.01      222.18      7.74 o 
 -12   5   2       25.21       26.56      3.06 o 
 -11   5   2       82.82       75.68      4.33 o 
 -10   5   2      234.62      200.56      9.20 o 
  -9   5   2        3.50        6.29      2.30 o 
  -8   5   2      271.87      280.31      6.50 o 
  -7   5   2       28.29       29.37      2.51 o 
  -6   5   2      215.69      230.94      5.72 o 
  -5   5   2       83.10       96.59      3.26 o 
  -4   5   2     1034.87     1130.89     17.23 o 
  -3   5   2      762.51      770.68     11.06 o 
  -2   5   2       13.62       16.22      1.26 o 
  -1   5   2      607.09      633.04      7.86 o 
   0   5   2     1156.64     1231.20     13.58 o 
   1   5   2      675.17      749.34      8.73 o 
   2   5   2     1264.68     1327.28     22.55 o 
   3   5   2       89.86      106.88      3.43 o 
   4   5   2     2177.73     2326.00     26.55 o 
   5   5   2      145.66      148.33      4.39 o 
   6   5   2      260.61      252.16      5.97 o 
   7   5   2        8.34        6.10      2.24 o 
   8   5   2      353.04      302.09      7.98 o 
   9   5   2      674.95      667.50     12.90 o 
  10   5   2      121.03      129.73      6.08 o 
  11   5   2       64.90       68.86      4.94 o 
  12   5   2       20.22       18.23      3.52 o 
  13   5   2        5.42        4.86      3.14 o 
  14   5   2       54.79       73.37      5.71 o 
 -16   6   2        1.83        4.64      3.44 o 
 -15   6   2        0.10       -1.05      3.15 o 
 -14   6   2        6.92        9.88      3.59 o 
 -13   6   2      112.83      101.98      5.47 o 
 -12   6   2       64.89       71.68      4.61 o 
 -11   6   2      104.59       94.62      4.85 o 
 -10   6   2       32.59       29.19      3.16 o 
  -9   6   2       32.36       32.17      3.16 o 
  -8   6   2      158.57      140.94      5.01 o 
  -7   6   2      327.41      342.88      7.07 o 
  -6   6   2        5.84        7.68      1.81 o 
  -5   6   2      191.95      187.02      6.12 o 
  -4   6   2       26.85       23.42      1.90 o 
  -3   6   2     1055.11     1023.75     13.49 o 
  -2   6   2     1203.38     1204.49     15.31 o 
  -1   6   2        3.45        2.68      1.16 o 
   0   6   2        0.00        0.98      0.82 o 
   1   6   2     1455.81     1626.39     28.86 o 
   2   6   2     1705.86     1837.22     22.09 o 
   3   6   2       29.57       36.24      2.35 o 
   4   6   2        8.00        6.22      1.57 o 
   5   6   2      117.52      116.52      3.87 o 
   6   6   2        0.00       -1.93      1.93 o 
   7   6   2      296.27      261.99      6.52 o 
   8   6   2     1078.60     1087.94     16.29 o 
   9   6   2       16.01        9.23      2.89 o 
  10   6   2        2.21        1.78      2.69 o 
  11   6   2       49.64       51.98      4.52 o 
  12   6   2       85.76      103.12      6.06 o 
  13   6   2        7.48        4.25      3.29 o 
  14   6   2        1.87        3.23      3.50 o 
 -16   7   2       14.11       11.13      5.11 o 
 -15   7   2        2.97        2.76      3.79 o 
 -14   7   2       26.89       21.71      4.29 o 
 -13   7   2       62.89       55.56      4.33 o 
 -12   7   2       46.29       45.74      3.92 o 
 -11   7   2       24.54       27.24      3.67 o 
 -10   7   2       70.90       73.81      4.35 o 
  -9   7   2      214.03      205.90      6.17 o 
  -8   7   2        3.97        2.37      2.07 o 
  -7   7   2       78.12       89.88      3.99 o 
  -6   7   2      257.28      266.27      5.97 o 
  -5   7   2      104.33      111.12      5.20 o 
  -4   7   2      378.91      369.53      7.18 o 
  -3   7   2      319.40      324.80      6.12 o 
  -2   7   2       45.02       42.28      2.16 o 
  -1   7   2     1702.88     1731.76     21.35 o 
   0   7   2      494.02      475.50      6.53 o 
   1   7   2       36.78       32.07      1.95 o 
   2   7   2        2.92        0.11      0.83 o 
   3   7   2       70.63      103.98      3.60 o 
   4   7   2        2.26        1.91      1.59 o 
   5   7   2       13.53       10.90      2.03 o 
   6   7   2      233.44      239.46      6.21 o 
   7   7   2       90.23       90.78      4.40 o 
   8   7   2       50.80       59.83      3.92 o 
   9   7   2      172.43      175.08      6.63 o 
  10   7   2       53.37       50.04      4.37 o 
  11   7   2       34.38       29.71      3.84 o 
  12   7   2        8.80       10.74      3.54 o 
  13   7   2        0.86       -2.17      3.08 o 
  14   7   2       38.63       32.70      4.79 o 
 -15   8   2      100.66      123.82     10.16 o 
 -14   8   2       78.35       84.97     10.25 o 
 -13   8   2        8.53       12.63      3.30 o 
 -12   8   2        0.16        0.87      2.96 o 
 -11   8   2       45.42       55.17      4.07 o 
 -10   8   2       39.38       40.54      3.58 o 
  -9   8   2      771.13      743.10     12.55 o 
  -8   8   2      139.38      150.74      5.33 o 
  -7   8   2      186.31      196.37      5.61 o 
  -6   8   2      622.49      633.31     10.32 o 
  -5   8   2      918.18      991.34     14.55 o 
  -4   8   2      119.06      130.85      5.69 o 
  -3   8   2      173.59      196.59      5.50 o 
  -2   8   2     1863.36     1893.17     25.88 o 
  -1   8   2     1666.38     1671.28     23.11 o 
   0   8   2      583.68      618.22      9.55 o 
   1   8   2      144.75      158.83      4.35 o 
   2   8   2       20.66       16.37      1.81 o 
   3   8   2      327.89      351.27      6.36 o 
   4   8   2      423.67      470.93      7.90 o 
   5   8   2     1389.17     1367.05     17.55 o 
   6   8   2      128.92      124.25      4.91 o 
   7   8   2        0.13        3.27      2.38 o 
   8   8   2       76.64       83.66      4.47 o 
   9   8   2       75.61       75.15      5.73 o 
  10   8   2      252.66      244.81      7.90 o 
  11   8   2       27.30       37.14      4.22 o 
  12   8   2        0.03        5.69      3.68 o 
  13   8   2        4.23        3.04      3.52 o 
  14   8   2       21.75       26.64      4.87 o 
 -15   9   2       23.63       24.96      5.38 o 
 -14   9   2        1.39        6.54      5.51 o 
 -13   9   2       22.51       28.72      3.96 o 
 -12   9   2        5.78       10.65      3.09 o 
 -11   9   2      372.43      367.76     12.25 o 
 -10   9   2      110.35      120.97      5.84 o 
  -9   9   2       92.44       92.69      5.14 o 
  -8   9   2      130.96      138.20      5.86 o 
  -7   9   2       75.90       65.62      3.72 o 
  -6   9   2      243.06      239.24      5.92 o 
  -5   9   2      167.13      152.33      5.34 o 
  -4   9   2        0.09        0.16      1.84 o 
  -3   9   2      679.56      710.10     12.13 o 
  -2   9   2      315.59      309.46      7.12 o 
  -1   9   2     1101.62     1115.85     18.16 o 
   0   9   2      357.83      335.66      6.60 o 
   1   9   2      626.13      640.16     11.40 o 
   2   9   2      108.72      111.34      3.74 o 
   3   9   2       19.05       15.55      2.18 o 
   4   9   2       55.18       66.27      3.39 o 
   5   9   2      403.64      410.53      7.75 o 
   6   9   2      290.59      265.80      6.70 o 
   7   9   2     1966.22     1948.68     26.12 o 
   8   9   2      304.67      298.39      7.57 o 
   9   9   2       19.65       24.92      3.52 o 
  10   9   2        7.13        8.56      3.41 o 
  11   9   2        5.85        6.29      3.33 o 
  12   9   2        0.06        3.32      3.26 o 
  13   9   2       14.64       15.63      4.11 o 
 -15  10   2        2.61        7.37      3.82 o 
 -14  10   2        7.07       14.30      4.05 o 
 -13  10   2       14.26       18.17      3.63 o 
 -12  10   2        8.90        7.91      3.18 o 
 -11  10   2        9.55       12.21      3.30 o 
 -10  10   2        4.69        1.98      2.76 o 
  -9  10   2      127.61      141.15      6.17 o 
  -8  10   2        8.03        6.71      2.83 o 
  -7  10   2       27.16       19.06      3.16 o 
  -6  10   2       82.96       82.48      4.95 o 
  -5  10   2      130.77      127.24      5.23 o 
  -4  10   2      357.96      344.05      7.40 o 
  -3  10   2      705.44      647.49      9.22 o 
  -2  10   2      395.04      377.42      7.41 o 
  -1  10   2        7.47        6.35      1.71 o 
   0  10   2     1060.01      977.84     13.11 o 
   1  10   2       22.61       16.79      2.07 o 
   2  10   2        1.96       -1.47      1.62 o 
   3  10   2      201.90      175.48      5.03 o 
   4  10   2      936.13      923.95     13.13 o 
   5  10   2        8.39       11.54      2.46 o 
   6  10   2      550.63      514.04      9.29 o 
   7  10   2        0.28       -2.29      2.29 o 
   8  10   2       23.13       20.40      3.11 o 
   9  10   2        9.09        2.68      2.74 o 
  10  10   2       88.87       85.79      6.68 o 
  11  10   2       21.88       14.64      3.70 o 
  12  10   2        1.26        5.76      3.51 o 
  13  10   2        0.11        4.89      3.75 o 
 -14  11   2       15.53        9.86      3.74 o 
 -13  11   2        0.90        5.73      3.33 o 
 -12  11   2        7.99       11.35      3.36 o 
 -11  11   2        3.88        3.28      3.19 o 
 -10  11   2      207.99      199.46      7.30 o 
  -9  11   2       14.51        8.75      2.93 o 
  -8  11   2       76.31       76.08      4.98 o 
  -7  11   2       95.24       95.82      5.15 o 
  -6  11   2       34.44       39.34      3.50 o 
  -5  11   2       36.83       37.97      3.59 o 
  -4  11   2      265.92      238.81      6.38 o 
  -3  11   2        0.03       -1.16      1.76 o 
  -2  11   2      397.50      396.55      8.05 o 
  -1  11   2     1967.35     1884.60     26.09 o 
   0  11   2       72.03       75.52      3.51 o 
   1  11   2      761.40      764.66     11.24 o 
   2  11   2       70.37       76.45      3.64 o 
   3  11   2      104.07      116.43      4.42 o 
   4  11   2      400.56      406.88      7.96 o 
   5  11   2      366.20      369.77      7.69 o 
   6  11   2       25.37       32.28      3.16 o 
   7  11   2      274.27      247.15      7.06 o 
   8  11   2      122.64      116.54      5.64 o 
   9  11   2      127.98      144.91      6.57 o 
  10  11   2      184.39      214.74      7.86 o 
  11  11   2      232.16      270.65     10.66 o 
  12  11   2       78.19       96.64      6.43 o 
  13  11   2       68.48       86.42      6.79 o 
 -14  12   2        3.87        8.06      4.07 o 
 -13  12   2       28.71       30.69      6.69 o 
 -12  12   2       12.44       20.82      4.28 o 
 -11  12   2       14.65       17.64      3.62 o 
 -10  12   2        4.63        4.76      2.99 o 
  -9  12   2        3.32       -2.97      3.31 o 
  -8  12   2      192.58      188.14      6.99 o 
  -7  12   2      112.63      120.29      5.79 o 
  -6  12   2        0.06       -2.45      2.45 o 
  -5  12   2      223.10      230.83      7.31 o 
  -4  12   2       24.66       25.75      3.09 o 
  -3  12   2       31.20       28.26      2.65 o 
  -2  12   2       11.34        9.43      2.54 o 
  -1  12   2        4.05       -0.49      2.27 o 
   0  12   2      415.69      382.01      7.40 o 
   1  12   2      172.16      149.71      4.85 o 
   2  12   2      110.22      113.47      4.37 o 
   3  12   2       48.86       36.64      3.09 o 
   4  12   2       13.78       15.31      2.67 o 
   5  12   2        1.78       -1.47      2.12 o 
   6  12   2      272.86      264.90      6.77 o 
   7  12   2      180.44      188.25      6.77 o 
   8  12   2       47.22       45.78      4.00 o 
   9  12   2       18.31       22.62      4.50 o 
  10  12   2      135.01      164.67      7.30 o 
  11  12   2      100.89      105.25      6.88 o 
  12  12   2       27.96       29.55      4.94 o 
 -14  13   2        6.53        6.26      4.34 o 
 -13  13   2        4.14        4.41      4.05 o 
 -12  13   2        8.95        8.61      3.58 o 
 -11  13   2        0.45        5.88      3.92 o 
 -10  13   2       18.76       14.83      3.57 o 
  -9  13   2       13.16       11.70      3.26 o 
  -8  13   2       79.08       75.82      5.06 o 
  -7  13   2      263.45      252.03      7.85 o 
  -6  13   2      186.43      204.66      6.68 o 
  -5  13   2     2772.50     2674.28     37.05 o 
  -4  13   2      117.68      108.39      4.67 o 
  -3  13   2      138.90      141.00      4.81 o 
  -2  13   2      162.06      157.96      5.88 o 
  -1  13   2      363.26      346.99      7.99 o 
   0  13   2      653.43      619.40     11.05 o 
   1  13   2      170.94      137.23      5.28 o 
   2  13   2      100.73      109.76      4.59 o 
   3  13   2        1.34       -0.53      2.15 o 
   4  13   2       79.15       84.13      4.31 o 
   5  13   2       21.94       21.68      2.90 o 
   6  13   2      280.66      283.86      7.13 o 
   7  13   2        1.63        2.57      2.55 o 
   8  13   2       46.44       40.03      3.75 o 
   9  13   2       10.21       10.87      4.01 o 
  10  13   2        0.12       -0.85      3.37 o 
  11  13   2       43.85       44.16      5.34 o 
  12  13   2        5.55        3.12      4.15 o 
 -13  14   2       15.37       24.63      4.28 o 
 -12  14   2       30.57       51.12      5.73 o 
 -11  14   2      101.54      101.69      6.28 o 
 -10  14   2       14.25       22.72      3.82 o 
  -9  14   2       40.12       39.86      5.12 o 
  -8  14   2       26.64       22.07      3.71 o 
  -7  14   2      399.79      406.25     12.63 o 
  -6  14   2      872.36      839.42     14.52 o 
  -5  14   2       87.01       73.75      4.59 o 
  -4  14   2      290.92      274.19      7.17 o 
  -3  14   2      158.97      148.14      5.46 o 
  -2  14   2      241.34      235.80      7.04 o 
  -1  14   2        2.94        2.08      3.19 o 
   0  14   2      850.82      767.13     12.93 o 
   1  14   2       81.42       83.52      5.23 o 
   2  14   2     1041.66      916.09     16.50 o 
   3  14   2        6.54        5.44      2.47 o 
   4  14   2      144.86      158.85      5.55 o 
   5  14   2      285.40      288.20      7.20 o 
   6  14   2        5.68        6.96      2.54 o 
   7  14   2        4.49        4.54      3.88 o 
   8  14   2        1.93        0.35      3.04 o 
   9  14   2       10.49       10.18      4.09 o 
  10  14   2        0.01       -1.94      3.61 o 
  11  14   2       26.83       30.60      4.93 o 
 -13  15   2       28.07       35.79      5.34 o 
 -12  15   2       98.53      108.58      7.71 o 
 -11  15   2        0.15        2.49      3.30 o 
 -10  15   2       13.48        9.12      3.46 o 
  -9  15   2       15.24       19.66      3.66 o 
  -8  15   2        1.55       -0.89      2.96 o 
  -7  15   2       10.97       13.82      3.45 o 
  -6  15   2      389.05      382.80      9.30 o 
  -5  15   2       87.95       77.66      4.82 o 
  -4  15   2       72.31       60.23      3.93 o 
  -3  15   2       69.69       63.46      4.29 o 
  -2  15   2        1.33       -0.96      2.31 o 
  -1  15   2       30.21       23.12      3.23 o 
   0  15   2       75.90       66.96      4.60 o 
   1  15   2      121.47      112.59      6.57 o 
   2  15   2       69.68       56.54      4.07 o 
   3  15   2       32.58       33.46      3.56 o 
   4  15   2       54.81       45.59      3.89 o 
   5  15   2        8.95       13.23      3.25 o 
   6  15   2       20.57       18.00      3.74 o 
   7  15   2      147.58      165.16      7.51 o 
   8  15   2       89.79       96.86      6.15 o 
   9  15   2      101.89       81.93      6.37 o 
  10  15   2       31.42       27.33      4.79 o 
  11  15   2        2.23        0.22      5.34 o 
 -12  16   2      131.88      156.09     11.38 o 
 -11  16   2        2.59        2.74      3.24 o 
 -10  16   2       45.78       55.42      6.55 o 
  -9  16   2        7.77        8.43      3.46 o 
  -8  16   2       13.42       15.55      3.69 o 
  -7  16   2       68.99       79.64      5.25 o 
  -6  16   2        2.04        0.56      2.76 o 
  -5  16   2       10.00       12.38      2.95 o 
  -4  16   2       56.22       65.58      4.59 o 
  -3  16   2       78.47       79.56      7.14 o 
  -2  16   2        0.45       -2.29      2.29 o 
  -1  16   2       86.85       92.92      5.04 o 
   0  16   2       28.21       37.86      4.03 o 
   1  16   2      134.18      124.52      5.54 o 
   2  16   2      340.96      317.17      8.74 o 
   3  16   2       64.10       60.64      4.69 o 
   4  16   2       28.91       28.57      3.87 o 
   5  16   2        2.87        1.78      3.08 o 
   6  16   2      289.74      333.38     10.19 o 
   7  16   2        5.23        4.73      3.66 o 
   8  16   2       13.58       10.05      3.98 o 
   9  16   2        5.59        2.79      5.46 o 
  10  16   2        0.00       -1.51      3.96 o 
 -11  17   2       14.30        5.45      3.87 o 
 -10  17   2       92.45       91.65      7.31 o 
  -9  17   2        0.66       -0.07      3.31 o 
  -8  17   2       46.69       47.76      4.84 o 
  -7  17   2        1.95        2.88      3.44 o 
  -6  17   2       56.71       57.53      4.12 o 
  -5  17   2      274.21      263.54      7.32 o 
  -4  17   2       16.68       15.36      3.23 o 
  -3  17   2       13.32       11.39      3.07 o 
  -2  17   2       32.63       34.65      3.56 o 
  -1  17   2        2.02        2.28      2.59 o 
   0  17   2      127.30      131.27      6.82 o 
   1  17   2      115.87      108.74      7.46 o 
   2  17   2        0.06        2.89      3.08 o 
   3  17   2       67.53       71.77      5.17 o 
   4  17   2       49.43       47.56      4.63 o 
   5  17   2       12.39        9.87      3.47 o 
   6  17   2       53.61       66.05      5.69 o 
   7  17   2       35.64       42.12      5.17 o 
   8  17   2       54.23       61.92      5.91 o 
   9  17   2       11.38       15.07      4.70 o 
  10  17   2       82.09      106.75      9.18 o 
 -10  18   2       10.08       17.06      4.17 o 
  -9  18   2        6.84        6.84      3.73 o 
  -8  18   2       14.47       17.62      3.87 o 
  -7  18   2        0.02        6.19      2.88 o 
  -6  18   2        0.09        2.07      2.21 o 
  -5  18   2        2.41        0.74      2.97 o 
  -4  18   2        0.00        2.45      2.82 o 
  -3  18   2       11.34        9.05      3.31 o 
  -2  18   2       12.82       10.51      3.38 o 
  -1  18   2       10.94        8.62      3.08 o 
   0  18   2       35.62       32.38      4.19 o 
   1  18   2        5.27        7.29      3.32 o 
   2  18   2       93.88       97.40      5.88 o 
   3  18   2       60.87       55.95      5.02 o 
   4  18   2       19.34       19.29      3.99 o 
   5  18   2       55.05       62.75      5.37 o 
   6  18   2        6.12        6.37      3.96 o 
   7  18   2        3.65        1.02      3.98 o 
   8  18   2        0.73        4.66      3.91 o 
   9  18   2       36.45       32.32      7.57 o 
 -10  19   2        0.69        0.18      7.94 o 
  -9  19   2        3.85        0.14      3.54 o 
  -8  19   2        0.09       -1.93      2.85 o 
  -7  19   2      121.70      138.82      7.33 o 
  -6  19   2       69.79       67.30      5.20 o 
  -5  19   2       13.92       16.21      4.26 o 
  -4  19   2        1.08        0.65      3.14 o 
  -3  19   2       78.17       74.30      5.49 o 
  -2  19   2        9.60        9.13      3.40 o 
  -1  19   2      107.09      108.47      5.83 o 
   0  19   2        1.70       -1.53      2.98 o 
   1  19   2       43.68       47.82      4.74 o 
   2  19   2       80.14       69.53      5.41 o 
   3  19   2       17.07       11.55      3.82 o 
   4  19   2       87.53       87.09      6.06 o 
   5  19   2       53.69       59.50      5.73 o 
   6  19   2      142.87      134.41      7.88 o 
   7  19   2        1.08       -1.27      3.71 o 
   8  19   2        9.57        7.94      4.44 o 
  -8  20   2       10.27       17.15      4.38 o 
  -7  20   2       18.05       21.42      4.85 o 
  -6  20   2        0.20       -1.35      3.04 o 
  -5  20   2       30.90       36.57      4.97 o 
  -4  20   2        3.00        8.11      4.21 o 
  -3  20   2        7.78        5.75      3.47 o 
  -2  20   2      135.03      135.69      7.08 o 
  -1  20   2      209.29      232.85      8.55 o 
   0  20   2       11.38       10.65      3.55 o 
   1  20   2      116.00      108.46      6.49 o 
   2  20   2       24.90       30.64      4.55 o 
   3  20   2       33.20       31.98      4.73 o 
   4  20   2        0.13        4.36      3.60 o 
   5  20   2        2.81        5.89      5.70 o 
   6  20   2       57.76       63.20      7.08 o 
   7  20   2       14.79        5.91      5.63 o 
  -7  21   2        1.30        7.53      4.09 o 
  -6  21   2       13.51       20.33      4.84 o 
  -5  21   2       62.23       58.02      7.51 o 
  -4  21   2       80.05       98.54      7.28 o 
  -3  21   2       13.61       10.41      3.32 o 
  -2  21   2       16.24       13.52      3.78 o 
  -1  21   2      154.98      164.03     10.24 o 
   0  21   2        6.05        7.18      3.51 o 
   1  21   2        6.81       -0.73      3.63 o 
   2  21   2      207.10      186.14     15.07 o 
   3  21   2        9.40        7.84      3.77 o 
   4  21   2       16.10        6.20      5.05 o 
   5  21   2       10.96       -3.07      7.15 o 
  -5  22   2        4.88        0.80      5.22 o 
  -4  22   2        2.20        4.10      4.02 o 
  -3  22   2       34.43       45.14      5.09 o 
  -2  22   2       14.69       24.01      4.48 o 
  -1  22   2        5.60        8.57      4.22 o 
   0  22   2       89.36       78.69      7.00 o 
   1  22   2       10.15        5.81      3.00 o 
   2  22   2      105.77      137.84     11.45 o 
   3  22   2      185.47      204.61     15.15 o 
   4  22   2       31.61       39.12      7.57 o 
  -3  23   2        1.19        3.97      6.31 o 
  -2  23   2        1.21       -4.51      4.51 o 
  -1  23   2        0.54        6.00      4.96 o 
   0  23   2       68.09       64.58      6.52 o 
   1  23   2       14.27       18.75      4.49 o 
 -16   1   3       27.14       30.62      5.88 o 
 -15   1   3      174.02      187.25     10.22 o 
 -14   1   3        0.04        1.93      2.65 o 
 -13   1   3        6.85        9.67      2.99 o 
 -12   1   3        0.95       -0.47      2.38 o 
 -11   1   3      207.22      198.51      6.73 o 
 -10   1   3       96.90       97.31      4.26 o 
  -9   1   3      178.03      180.04      5.00 o 
  -8   1   3      277.76      275.12      4.82 o 
  -7   1   3        2.61        2.34      1.06 o 
  -6   1   3      198.62      188.62      5.11 o 
  -5   1   3        0.34       -1.71      1.85 o 
  -4   1   3     2304.30     2551.29     55.88 o 
  -3   1   3     2857.14     3166.33     65.96 o 
  -2   1   3       16.29       28.94      3.38 o 
  -1   1   3     4174.73     4560.23     86.79 o 
   0   1   3       60.01       72.36      3.79 o 
   1   1   3      165.16      145.62      8.62 o 
   2   1   3      164.65      176.10      8.31 o 
   3   1   3      246.10      230.00     10.27 o 
   4   1   3      912.12      924.08     11.15 o 
   5   1   3       10.99        5.93      1.44 o 
   6   1   3        0.83        2.49      2.05 o 
   7   1   3      269.07      259.31      6.89 o 
   8   1   3        0.01        1.53      2.45 o 
   9   1   3        4.08        1.91      2.01 o 
  10   1   3        1.11        1.13      2.09 o 
  11   1   3       26.42       16.78      3.22 o 
  12   1   3       14.10       21.00      4.10 o 
  13   1   3       32.93       36.17      5.42 o 
  14   1   3        1.64        0.52      4.16 o 
 -16   2   3       41.06       48.68      9.81 o 
 -15   2   3       10.85       11.53      4.95 o 
 -14   2   3        0.48        2.93      3.29 o 
 -13   2   3       73.28       73.98      4.99 o 
 -12   2   3       27.73       32.15      3.78 o 
 -11   2   3      567.63      529.74     11.11 o 
 -10   2   3      224.14      228.22      5.92 o 
  -9   2   3      101.68      100.69      4.04 o 
  -8   2   3       30.73       28.21      2.33 o 
  -7   2   3        4.79       11.98      1.44 o 
  -6   2   3      151.37      157.33      5.06 o 
  -5   2   3     2499.57     2828.38     75.64 o 
  -4   2   3      228.50      316.34     20.03 o 
  -3   2   3       15.74       16.58      2.95 o 
  -2   2   3     1806.01     2104.97     89.09 o 
  -1   2   3      659.88      776.08     30.06 o 
   0   2   3     2221.75     2399.37     46.89 o 
   1   2   3        1.69       -0.45      1.26 o 
   2   2   3      328.78      297.04      6.73 o 
   3   2   3        8.98       22.54      3.10 o 
   4   2   3      712.80      735.06      8.74 o 
   5   2   3       39.34       37.79      2.21 o 
   6   2   3     1090.12      985.54     16.24 o 
   7   2   3      537.14      511.41     10.68 o 
   8   2   3       53.18       41.21      4.51 o 
   9   2   3        2.70        1.41      2.02 o 
  10   2   3        3.04        1.96      2.25 o 
  11   2   3        0.38       -2.30      2.76 o 
  12   2   3      115.97      137.56      9.73 o 
  13   2   3        6.18        8.85      4.07 o 
  14   2   3        7.93        9.75      4.39 o 
 -16   3   3       34.93       38.10      6.04 o 
 -15   3   3        1.68        7.15      4.58 o 
 -14   3   3        0.81        3.66      3.33 o 
 -13   3   3       20.46       20.30      3.43 o 
 -12   3   3        0.24       -1.84      2.35 o 
 -11   3   3      737.74      697.31     13.25 o 
 -10   3   3      502.39      485.89      8.77 o 
  -9   3   3      111.18      118.67      4.30 o 
  -8   3   3        0.31        2.35      1.75 o 
  -7   3   3        0.06        2.55      1.75 o 
  -6   3   3        9.31       16.03      1.86 o 
  -5   3   3      323.06      327.39     18.91 o 
  -4   3   3     1337.15     1479.13     63.25 o 
  -3   3   3      281.03      318.29     16.97 o 
  -2   3   3        9.97        7.56      2.18 o 
  -1   3   3     3633.84     4211.89    105.11 o 
   0   3   3     1042.63     1094.93     19.88 o 
   1   3   3      954.46      979.10     34.02 o 
   2   3   3      218.34      235.92      7.12 o 
   3   3   3       20.90       19.71      1.84 o 
   4   3   3       72.30       60.38      2.08 o 
   5   3   3      186.26      181.62      4.16 o 
   6   3   3      131.00      135.08      4.39 o 
   7   3   3       62.91       77.92      4.28 o 
   8   3   3      236.85      249.68      8.03 o 
   9   3   3      313.89      278.41     11.05 o 
  10   3   3      178.88      164.44      9.27 o 
  11   3   3       19.84       24.96      5.07 o 
  12   3   3       90.84       83.04      6.89 o 
  13   3   3       91.15       79.32      7.60 o 
  14   3   3        0.43        1.34      3.90 o 
 -16   4   3       73.16       57.67      7.30 o 
 -15   4   3       74.31       66.44      8.40 o 
 -14   4   3      167.76      166.47     10.00 o 
 -13   4   3        4.28        8.47      2.91 o 
 -12   4   3        3.90        6.43      2.83 o 
 -11   4   3        1.07        4.14      2.55 o 
 -10   4   3      135.92      136.28      5.59 o 
  -9   4   3      315.56      300.74      6.81 o 
  -8   4   3       69.21       65.18      3.34 o 
  -7   4   3       15.71       16.50      1.62 o 
  -6   4   3        6.24        2.41      1.34 o 
  -5   4   3        0.01        0.07      1.45 o 
  -4   4   3      117.69      141.66     11.44 o 
  -3   4   3      676.48      747.85     24.37 o 
  -2   4   3      380.30      374.33      9.96 o 
  -1   4   3     1998.11     2100.26     36.18 o 
   0   4   3      339.17      364.50      8.66 o 
   1   4   3     1817.73     1914.11     32.91 o 
   2   4   3      735.24      779.05     13.11 o 
   3   4   3      130.09      121.77      3.03 o 
   4   4   3      110.30       89.65      2.76 o 
   5   4   3       41.30       42.48      3.07 o 
   6   4   3      925.00      836.39     12.48 o 
   7   4   3      260.21      212.81     10.27 o 
   8   4   3       95.99       83.45      5.28 o 
   9   4   3      619.64      597.22     15.12 o 
  10   4   3        0.36        3.18      2.57 o 
  11   4   3      121.84      112.27      9.91 o 
  12   4   3       23.73       20.71      4.13 o 
  13   4   3       22.38       24.13      4.93 o 
  14   4   3       36.09       42.86      5.70 o 
 -16   5   3       11.23        6.35      6.53 o 
 -15   5   3       29.84       26.51      8.34 o 
 -14   5   3      269.35      252.04      9.95 o 
 -13   5   3       72.25       62.58      4.79 o 
 -12   5   3        3.22        3.37      2.96 o 
 -11   5   3        6.48        3.09      2.63 o 
 -10   5   3       70.37       68.87      4.81 o 
  -9   5   3       24.32       23.40      2.71 o 
  -8   5   3      858.57      852.36     13.39 o 
  -7   5   3       40.11       47.20      2.58 o 
  -6   5   3      841.14      869.28     12.27 o 
  -5   5   3        0.44       -0.98      1.01 o 
  -4   5   3      984.88     1080.75     27.27 o 
  -3   5   3      720.45      759.65     23.08 o 
  -2   5   3        0.66       -1.97      1.97 o 
  -1   5   3      237.75      252.20      6.81 o 
   0   5   3      146.99      156.07      5.33 o 
   1   5   3      694.96      787.58     15.43 o 
   2   5   3      101.87       97.31      2.74 o 
   3   5   3       51.06       59.62      1.99 o 
   4   5   3      260.97      259.94      4.30 o 
   5   5   3      650.92      654.69     10.52 o 
   6   5   3      297.07      320.09      6.75 o 
   7   5   3      628.06      615.25     12.94 o 
   8   5   3       84.92       75.40      5.15 o 
   9   5   3      738.53      710.28     19.67 o 
  10   5   3        0.55        0.10      2.59 o 
  11   5   3        2.79        5.21      2.84 o 
  12   5   3       21.34       19.99      4.22 o 
  13   5   3       75.53       81.63      6.92 o 
  14   5   3       20.85       20.71      5.19 o 
 -16   6   3       13.62        7.52      7.46 o 
 -15   6   3       18.97       24.11      5.67 o 
 -14   6   3        2.76        9.10      3.75 o 
 -13   6   3       94.11       96.38      5.67 o 
 -12   6   3       73.03       66.42      4.98 o 
 -11   6   3      234.00      219.82      9.45 o 
 -10   6   3       30.92       25.43      3.21 o 
  -9   6   3        0.64       -2.04      2.04 o 
  -8   6   3      493.01      472.06      8.65 o 
  -7   6   3       34.24       32.64      2.60 o 
  -6   6   3      161.15      171.75      3.76 o 
  -5   6   3     1667.50     1759.04     25.90 o 
  -4   6   3      329.11      303.03      5.75 o 
  -3   6   3     1636.56     1638.45     32.87 o 
  -2   6   3     1058.71     1094.85     25.27 o 
  -1   6   3     1319.36     1444.79     26.23 o 
   0   6   3       30.50       42.13      2.74 o 
   1   6   3      148.79      168.43      3.73 o 
   2   6   3      392.63      372.95      5.89 o 
   3   6   3       64.96       67.86      2.24 o 
   4   6   3        2.24        2.56      1.56 o 
   5   6   3      113.10      101.21      4.23 o 
   6   6   3       44.25       41.60      3.11 o 
   7   6   3      589.41      529.99     11.90 o 
   8   6   3      176.37      174.95      7.18 o 
   9   6   3       10.38        4.69      2.67 o 
  10   6   3       13.83        8.14      2.90 o 
  11   6   3        3.56        0.60      2.74 o 
  12   6   3        0.08       -2.65      2.95 o 
  13   6   3      174.98      221.00     10.39 o 
 -16   7   3      115.92      100.74     16.42 o 
 -15   7   3       60.35       71.34     12.07 o 
 -14   7   3       14.47       12.92      7.98 o 
 -13   7   3      220.05      197.60      7.89 o 
 -12   7   3       10.40       14.58      3.70 o 
 -11   7   3       23.05       25.53      3.71 o 
 -10   7   3      316.05      282.38      7.62 o 
  -9   7   3       68.94       72.60      4.29 o 
  -8   7   3      244.07      229.45      5.96 o 
  -7   7   3       69.95       61.22      3.29 o 
  -6   7   3      349.99      390.73      6.49 o 
  -5   7   3       81.35      105.01      2.75 o 
  -4   7   3       35.44       47.74      2.64 o 
  -3   7   3     1285.34     1387.16     18.83 o 
  -2   7   3     2678.50     2687.51     34.83 o 
  -1   7   3      187.95      177.27      4.39 o 
   0   7   3      999.35      966.71     12.07 o 
   1   7   3     1898.55     2110.80     24.16 o 
   2   7   3       82.06       91.74      2.62 o 
   3   7   3      122.02      132.32      3.98 o 
   4   7   3      268.24      292.55      5.84 o 
   5   7   3        2.08        1.34      1.82 o 
   6   7   3        9.28        9.28      2.15 o 
   7   7   3       19.36        9.74      3.23 o 
   8   7   3        2.20       -1.53      2.36 o 
   9   7   3       33.48       22.61      3.47 o 
  10   7   3       99.43      114.97      7.52 o 
  11   7   3        1.02        2.34      3.44 o 
  12   7   3        0.44        3.43      5.26 o 
  13   7   3       27.28       26.19      5.06 o 
 -15   8   3       25.93       33.58      6.19 o 
 -14   8   3       68.99       77.38      6.54 o 
 -13   8   3       42.21       50.98      6.61 o 
 -12   8   3       86.22       88.61      6.46 o 
 -11   8   3       60.95       59.03      5.25 o 
 -10   8   3      591.26      552.76     12.26 o 
  -9   8   3       64.85       75.33      4.84 o 
  -8   8   3       34.23       33.86      3.43 o 
  -7   8   3       52.99       50.14      3.19 o 
  -6   8   3        9.51       10.33      1.88 o 
  -5   8   3       95.10      101.04      3.50 o 
  -4   8   3        0.18        3.66      1.55 o 
  -3   8   3        0.42        2.96      1.48 o 
  -2   8   3       28.19       23.94      1.98 o 
  -1   8   3       67.39       68.59      2.80 o 
   0   8   3      141.86      131.41      4.15 o 
   1   8   3       36.79       33.75      1.71 o 
   2   8   3      429.63      458.11      6.26 o 
   3   8   3       96.53       76.66      3.19 o 
   4   8   3      410.23      438.60      7.57 o 
   5   8   3      327.19      283.12      6.72 o 
   6   8   3      226.26      219.79      6.79 o 
   7   8   3       31.41       20.28      4.15 o 
   8   8   3        4.49        6.51      2.97 o 
   9   8   3      244.32      245.12     11.95 o 
  10   8   3       39.03       40.10      5.18 o 
  11   8   3       16.91       15.36      9.40 o 
  12   8   3       11.55       12.58      4.23 o 
  13   8   3        8.56        9.55      4.52 o 
 -15   9   3       39.69       41.29      8.21 o 
 -14   9   3       10.35       20.90      8.99 o 
 -13   9   3        6.45        5.50      5.22 o 
 -12   9   3        5.72        9.75      3.69 o 
 -11   9   3      510.20      516.40     13.69 o 
 -10   9   3      132.96      132.71      7.10 o 
  -9   9   3       85.42       75.05      4.91 o 
  -8   9   3        4.58        3.42      2.64 o 
  -7   9   3        3.53        1.83      2.32 o 
  -6   9   3      286.02      276.31      7.54 o 
  -5   9   3      115.71      121.39      4.19 o 
  -4   9   3       12.09       11.08      1.95 o 
  -3   9   3       20.50       19.93      1.76 o 
  -2   9   3     3202.25     3157.73     32.69 o 
  -1   9   3       54.49       52.48      2.85 o 
   0   9   3        9.60        7.83      1.42 o 
   1   9   3       24.14       29.08      1.99 o 
   2   9   3      667.43      684.32      9.92 o 
   3   9   3       70.54       84.36      3.55 o 
   4   9   3      382.86      344.24      6.77 o 
   5   9   3      312.84      296.19      7.05 o 
   6   9   3       62.88       72.40      4.47 o 
   7   9   3       30.79       39.09      5.00 o 
   8   9   3       37.93       38.24      4.10 o 
   9   9   3       65.40       67.52      5.22 o 
  10   9   3        2.14       -0.84      3.55 o 
  11   9   3       34.47       42.42      6.65 o 
  12   9   3       41.44       47.16      6.85 o 
  13   9   3        9.28        5.13      4.33 o 
 -15  10   3       41.56       32.91      6.06 o 
 -14  10   3       29.08       25.09      9.56 o 
 -13  10   3       24.42       19.31      6.36 o 
 -12  10   3        0.00       -1.68      3.11 o 
 -11  10   3      112.53       97.99      6.69 o 
 -10  10   3        5.18        3.40      3.38 o 
  -9  10   3      239.77      207.48      7.35 o 
  -8  10   3      215.63      211.81      7.10 o 
  -7  10   3       11.77       12.41      3.27 o 
  -6  10   3       99.53       95.21      4.97 o 
  -5  10   3      182.64      170.46      4.93 o 
  -4  10   3        6.37       10.51      2.06 o 
  -3  10   3      580.48      577.83      9.64 o 
  -2  10   3       68.94       63.42      2.91 o 
  -1  10   3        6.48       12.29      1.92 o 
   0  10   3       33.99       36.32      2.45 o 
   1  10   3       26.93       30.00      2.37 o 
   2  10   3       22.41       19.07      2.25 o 
   3  10   3      362.22      357.29      9.76 o 
   4  10   3      113.64      115.33      4.84 o 
   5  10   3        0.13        2.57      1.95 o 
   6  10   3       38.24       46.16      5.40 o 
   7  10   3       38.83       43.10      3.76 o 
   8  10   3      112.30      105.32      6.06 o 
   9  10   3        2.36        1.31      3.02 o 
  10  10   3        0.98        2.20      3.42 o 
  11  10   3      180.55      217.34     14.59 o 
  12  10   3       43.37       52.60      5.58 o 
 -15  11   3       36.57       45.72      9.93 o 
 -14  11   3        0.52        9.19      4.35 o 
 -13  11   3       11.84       21.19      4.56 o 
 -12  11   3       83.00       79.28      6.47 o 
 -11  11   3       18.43       10.92      5.47 o 
 -10  11   3        1.46        2.75      3.09 o 
  -9  11   3      237.90      188.91     11.56 o 
  -8  11   3       49.64       36.90      3.86 o 
  -7  11   3       73.70       59.00      4.33 o 
  -6  11   3        1.01        3.01      2.65 o 
  -5  11   3      135.10      130.03      4.73 o 
  -4  11   3       14.72       13.17      2.31 o 
  -3  11   3      338.94      335.53      7.27 o 
  -2  11   3      898.29      871.49     13.94 o 
  -1  11   3      498.06      488.99      8.88 o 
   0  11   3        0.01       -1.25      2.06 o 
   1  11   3       48.18       45.78      3.01 o 
   2  11   3      236.14      208.09      6.01 o 
   3  11   3       16.51       14.89      1.99 o 
   4  11   3      153.27      114.27      5.25 o 
   5  11   3      818.01      804.23     14.36 o 
   6  11   3       14.50       16.13      3.01 o 
   7  11   3       19.43       18.69      4.15 o 
   8  11   3       29.55       36.05      4.29 o 
   9  11   3        0.22       -1.36      2.88 o 
  10  11   3       63.30       74.59     10.42 o 
  11  11   3        0.50        2.63      3.40 o 
  12  11   3       10.41       18.95      5.27 o 
 -14  12   3       19.20       20.97      8.33 o 
 -13  12   3        0.98       11.75      4.28 o 
 -12  12   3       28.29       34.07      5.00 o 
 -11  12   3        3.26        3.55      3.56 o 
 -10  12   3        0.24       -0.92      3.04 o 
  -9  12   3       20.74       19.67      3.80 o 
  -8  12   3      172.58      163.11      8.05 o 
  -7  12   3      232.63      215.00      8.64 o 
  -6  12   3       14.32       10.39      2.49 o 
  -5  12   3      210.17      215.29      7.66 o 
  -4  12   3      472.92      450.44     10.00 o 
  -3  12   3      116.67      128.76      5.02 o 
  -2  12   3      123.02      106.54      4.67 o 
  -1  12   3       65.29       59.18      4.07 o 
   0  12   3        5.31        5.18      2.32 o 
   1  12   3      370.56      342.86      8.22 o 
   2  12   3       36.51       29.17      3.01 o 
   3  12   3      265.17      226.52      6.91 o 
   4  12   3       22.49       18.55      3.11 o 
   5  12   3       90.63       66.97      4.40 o 
   6  12   3       77.04       74.77      4.80 o 
   7  12   3       88.60       77.44      6.75 o 
   8  12   3       23.11       29.09      4.06 o 
   9  12   3        0.87        0.94      3.09 o 
  10  12   3        0.83        5.85      3.62 o 
  11  12   3        2.90        7.88      3.68 o 
  12  12   3        4.71       -0.97      3.98 o 
 -14  13   3       58.25       75.58     10.43 o 
 -13  13   3      111.03      130.96     16.25 o 
 -12  13   3       60.62       74.26      6.91 o 
 -11  13   3       18.81       28.08      5.95 o 
 -10  13   3        4.27        2.01      4.30 o 
  -9  13   3       85.13       82.23      7.51 o 
  -8  13   3      489.04      471.19     16.95 o 
  -7  13   3       51.91       46.23      5.00 o 
  -6  13   3       52.57       58.78      4.89 o 
  -5  13   3        5.76        4.47      2.74 o 
  -4  13   3      324.22      288.61      8.72 o 
  -3  13   3       62.22       60.21      4.80 o 
  -2  13   3        6.41        0.02      2.02 o 
  -1  13   3        3.21       -0.85      1.76 o 
   0  13   3      811.03      825.92     16.07 o 
   1  13   3       71.75       65.84      6.39 o 
   2  13   3      111.51      109.38      6.93 o 
   3  13   3       32.12       21.70      3.07 o 
   4  13   3      169.36      158.71      5.70 o 
   5  13   3        0.72       -0.69      2.44 o 
   6  13   3       54.80       47.44      4.19 o 
   7  13   3        0.00       -0.98      3.17 o 
   8  13   3        0.00       -3.87      3.87 o 
   9  13   3       73.09       78.45      6.84 o 
  10  13   3        0.59        4.65      3.10 o 
  11  13   3        5.77        2.48      4.19 o 
 -13  14   3        1.10        8.49      4.41 o 
 -12  14   3      109.87      123.54      8.24 o 
 -11  14   3        2.66        9.56      4.19 o 
 -10  14   3       15.94       16.13      4.26 o 
  -9  14   3       16.36       15.46      3.76 o 
  -8  14   3       33.84       40.36      5.64 o 
  -7  14   3        0.64        0.99      2.39 o 
  -6  14   3       42.78       44.20      4.61 o 
  -5  14   3      241.77      248.42      8.39 o 
  -4  14   3       61.62       64.29      6.24 o 
  -3  14   3      100.45       91.34      5.67 o 
  -2  14   3       92.18      106.16      7.23 o 
  -1  14   3      134.98      130.99      6.56 o 
   0  14   3       10.72        7.89      2.65 o 
   1  14   3        9.81        8.15      2.54 o 
   2  14   3       32.93       39.65      3.75 o 
   3  14   3        8.15        2.91      2.60 o 
   4  14   3       29.31       37.88      3.70 o 
   5  14   3        2.19        5.05      2.92 o 
   6  14   3        2.74        2.40      3.59 o 
   7  14   3       18.98       14.94      5.06 o 
   8  14   3       64.26       67.84      5.94 o 
   9  14   3        4.56        5.07      3.51 o 
  10  14   3        1.99        0.51      5.60 o 
  11  14   3        3.52       -2.63      4.08 o 
 -13  15   3       31.68       33.78      6.56 o 
 -12  15   3      104.60      119.22     10.88 o 
 -11  15   3       26.77       39.61      6.19 o 
 -10  15   3        1.20        5.05      4.28 o 
  -9  15   3       36.83       39.22      7.17 o 
  -8  15   3        0.01        0.95      3.54 o 
  -7  15   3      127.31      107.04      9.78 o 
  -6  15   3       14.60       12.84      2.95 o 
  -5  15   3       28.79       25.06      3.82 o 
  -4  15   3        0.99        1.09      2.54 o 
  -3  15   3      129.24      140.80      7.12 o 
  -2  15   3      120.44      127.56      8.18 o 
  -1  15   3      402.94      368.40      9.97 o 
   0  15   3        0.06       -4.35      4.35 o 
   1  15   3        1.67        1.06      2.47 o 
   2  15   3       35.51       31.26      4.84 o 
   3  15   3        0.13        1.36      2.60 o 
   4  15   3        0.04        2.34      2.71 o 
   5  15   3       32.32       38.43      4.15 o 
   6  15   3       54.28       54.05      4.95 o 
   7  15   3       34.15       22.28      4.93 o 
   8  15   3       15.99        3.81      6.18 o 
   9  15   3        8.04       10.41      5.92 o 
  10  15   3      203.90      224.44     12.74 o 
 -12  16   3        2.82       12.15      4.68 o 
 -11  16   3       70.94       81.85     10.85 o 
 -10  16   3       66.53       76.55      7.05 o 
  -9  16   3       69.83       81.25      8.60 o 
  -8  16   3      212.03      219.20     11.28 o 
  -7  16   3       97.49       76.54     13.21 o 
  -6  16   3       28.76       25.82      4.97 o 
  -5  16   3      289.36      261.78      9.06 o 
  -4  16   3        2.76        1.53      2.69 o 
  -3  16   3       94.08       84.31      5.16 o 
  -2  16   3      232.37      212.78      7.20 o 
  -1  16   3       90.21       91.00      5.26 o 
   0  16   3       12.79       13.81      3.15 o 
   1  16   3      103.17      111.34      5.59 o 
   2  16   3        0.36       -2.55      2.55 o 
   3  16   3       36.78       46.64      4.20 o 
   4  16   3       11.44       10.44      3.10 o 
   5  16   3       35.83       56.81      5.46 o 
   6  16   3       77.69       78.43      6.44 o 
   7  16   3       54.37       51.22     10.67 o 
   8  16   3       52.29       56.19      8.10 o 
   9  16   3      212.54      209.83     20.02 o 
 -11  17   3        1.47        5.62      4.29 o 
 -10  17   3       45.41       34.51      4.78 o 
  -9  17   3        9.30       13.44      3.93 o 
  -8  17   3        0.71        3.22      2.81 o 
  -7  17   3      266.12      205.60     60.16 o 
  -6  17   3        0.39       -1.33      2.68 o 
  -5  17   3        0.14        6.89      3.59 o 
  -4  17   3       32.68       35.34      3.96 o 
  -3  17   3       14.43       17.30      3.43 o 
  -2  17   3       39.75       33.53      3.94 o 
  -1  17   3        5.30        7.95      2.79 o 
   0  17   3      271.47      260.43      8.42 o 
   1  17   3      350.41      335.93      9.04 o 
   2  17   3       50.53       44.36      4.63 o 
   3  17   3      241.85      222.41      8.16 o 
   4  17   3       10.58        5.77      4.98 o 
   5  17   3      489.64      498.63     16.45 o 
   6  17   3      548.96      549.47     27.87 o 
   7  17   3       15.50        6.50      6.57 o 
   8  17   3        4.53        1.76      3.83 o 
   9  17   3       23.24       12.69      5.71 o 
 -10  18   3        5.73        1.61      4.53 o 
  -9  18   3        0.03        0.85      3.67 o 
  -8  18   3        2.10        2.30      3.96 o 
  -7  18   3        0.71       -2.53      3.29 o 
  -6  18   3        5.81        1.47      2.87 o 
  -5  18   3        0.02        2.94      2.83 o 
  -4  18   3       19.64       11.50      3.18 o 
  -3  18   3       36.33       42.00      4.21 o 
  -2  18   3        0.36       -0.32      2.93 o 
  -1  18   3      502.77      476.90     12.03 o 
   0  18   3       62.54       69.11      5.45 o 
   1  18   3      111.17      103.65      6.34 o 
   2  18   3       43.70       43.16      6.16 o 
   3  18   3      118.39      112.78      6.67 o 
   4  18   3      345.63      402.51     12.30 o 
   5  18   3       65.01       65.58      6.61 o 
   6  18   3       33.37       37.44      7.81 o 
   7  18   3       36.75       22.50      5.99 o 
   8  18   3       31.34       25.41      5.44 o 
 -10  19   3       52.11       48.96     16.32 o 
  -9  19   3        1.73       -2.02      4.72 o 
  -8  19   3       13.79       24.22      4.99 o 
  -7  19   3       46.28       31.42      5.08 o 
  -6  19   3       20.68        9.71      4.24 o 
  -5  19   3        1.28        0.93      2.69 o 
  -4  19   3        0.09       -0.09      2.85 o 
  -3  19   3        1.81        1.84      3.20 o 
  -2  19   3       38.11       43.26      4.80 o 
  -1  19   3        5.33       -0.02      3.22 o 
   0  19   3        0.73        1.27      3.39 o 
   1  19   3       66.86       48.80      5.07 o 
   2  19   3       29.56       27.11      4.43 o 
   3  19   3       92.53       81.30      6.62 o 
   4  19   3       15.19       13.72      4.37 o 
   5  19   3        0.13        4.63      3.99 o 
   6  19   3      212.90      243.97     12.57 o 
   7  19   3        9.50        4.81      5.03 o 
  -8  20   3       74.78       84.66      8.92 o 
  -7  20   3        0.00       -1.60      4.80 o 
  -6  20   3       18.66       15.60      4.52 o 
  -5  20   3       42.09       29.79      7.57 o 
  -4  20   3       29.20       16.42      4.92 o 
  -3  20   3        0.09        2.94      3.23 o 
  -2  20   3      214.97      239.47     10.54 o 
  -1  20   3        5.17       -1.85      3.82 o 
   0  20   3       41.67       23.26      4.35 o 
   1  20   3        5.37        1.91      3.53 o 
   2  20   3       23.08       17.75      4.55 o 
   3  20   3        0.33       -2.52      3.25 o 
   4  20   3       22.14       10.15      4.94 o 
   5  20   3        0.72       -3.91      3.91 o 
   6  20   3       27.62       24.45      6.07 o 
  -7  21   3        8.09        9.24      5.72 o 
  -6  21   3      250.90      241.54     30.73 o 
  -5  21   3       93.06       83.68      6.90 o 
  -4  21   3       52.32       49.27      5.22 o 
  -3  21   3        3.80        5.47      3.88 o 
  -2  21   3        3.73        2.84      3.33 o 
  -1  21   3       37.60       44.65      6.13 o 
   0  21   3       10.12        6.28      3.56 o 
   1  21   3       28.22       23.80      6.25 o 
   2  21   3       91.42       95.79      7.81 o 
   3  21   3       10.97        2.89      3.75 o 
   4  21   3      191.70      179.73      9.72 o 
  -5  22   3        5.25        9.30      4.79 o 
  -4  22   3        1.03        6.99      4.70 o 
  -3  22   3       50.92       51.13      6.40 o 
  -2  22   3       12.80        2.17      4.18 o 
  -1  22   3       30.15       21.46      4.89 o 
   0  22   3       86.62       86.61      7.03 o 
   1  22   3        0.55       -3.20      3.84 o 
   2  22   3      169.37      162.81      9.20 o 
 -17   0   4        7.70       -8.07     13.33 o 
 -16   0   4        0.57       -2.01      5.58 o 
 -15   0   4        0.40       -0.09      3.80 o 
 -14   0   4        2.79        2.48      4.93 o 
 -13   0   4        1.97       -0.74      3.31 o 
 -12   0   4       73.09       66.32      5.78 o 
 -11   0   4     1030.99      964.27     32.20 o 
 -10   0   4     5389.19     5295.77    128.65 o 
  -9   0   4       27.52       37.34      6.76 o 
  -8   0   4      140.34      131.34      9.96 o 
  -7   0   4      102.22      122.13      9.28 o 
  -6   0   4        2.77        2.37      2.63 o 
  -5   0   4     1494.99     1631.19     43.38 o 
  -4   0   4    11348.13    13461.62    305.96 o 
  -3   0   4      194.65      232.98     25.26 o 
  -2   0   4       17.46       31.67      7.45 o 
  -1   0   4     2096.85     2456.56     87.09 o 
   0   0   4      192.55      222.81     13.85 o 
   1   0   4      506.77      524.10     17.95 o 
   2   0   4     1131.42     1104.44     39.83 o 
   3   0   4        1.86        4.14      3.85 o 
   4   0   4     1700.86     1667.25     41.05 o 
   5   0   4     1903.93     1819.83     71.06 o 
   6   0   4      138.54      126.85     15.33 o 
   7   0   4       26.59       22.79      7.78 o 
   8   0   4       97.20       92.62      7.86 o 
   9   0   4       59.82       47.30      6.18 o 
  10   0   4      213.92      265.40     17.21 o 
  11   0   4       52.46       34.75      7.37 o 
  12   0   4       86.55      100.16      9.22 o 
  13   0   4       33.22       41.72      7.00 o 
 -17   1   4       58.35       19.07     10.71 o 
 -16   1   4        0.71        1.23      3.71 o 
 -15   1   4       12.36       13.45      3.20 o 
 -14   1   4        2.50        0.91      2.71 o 
 -13   1   4       51.91       46.98      4.96 o 
 -12   1   4      380.43      368.21      8.59 o 
 -11   1   4       64.70       67.29      5.16 o 
 -10   1   4       15.66       27.05      9.89 o 
  -9   1   4      133.79      150.80      8.79 o 
  -8   1   4        1.08       -1.85      2.79 o 
  -7   1   4        1.50       -0.03      2.18 o 
  -6   1   4     1374.13     1535.75     60.94 o 
  -5   1   4     2672.04     3116.02     85.82 o 
  -4   1   4      951.17     1125.50     25.93 o 
  -3   1   4      467.15      599.45     30.43 o 
  -2   1   4      213.09      266.48      9.23 o 
  -1   1   4      552.58      613.04     15.35 o 
   0   1   4      499.81      519.61     13.10 o 
   1   1   4      402.14      457.16     11.80 o 
   2   1   4       64.28       76.93      4.59 o 
   3   1   4       58.93       60.77      6.43 o 
   4   1   4        5.98        5.55      2.69 o 
   5   1   4      355.06      347.12     15.44 o 
   6   1   4      675.55      653.32     23.79 o 
   7   1   4       21.61       15.10      3.30 o 
   8   1   4       30.32       22.34      3.09 o 
   9   1   4        0.42       -0.13      2.54 o 
  10   1   4        5.02        9.55      3.10 o 
  11   1   4        1.63        2.19      3.86 o 
  12   1   4       88.78       92.84      6.21 o 
  13   1   4        0.83        4.52      3.51 o 
 -16   2   4       34.85       25.32      5.94 o 
 -15   2   4       47.51       54.82      4.80 o 
 -14   2   4       24.19       27.89      3.39 o 
 -13   2   4        0.73        0.71      2.40 o 
 -12   2   4       29.21       27.00      3.21 o 
 -11   2   4        1.36       -2.42      2.42 o 
 -10   2   4        5.23        1.92      3.30 o 
  -9   2   4        1.89        1.85      2.92 o 
  -8   2   4      159.64      149.80     10.14 o 
  -7   2   4       14.38       18.54      4.07 o 
  -6   2   4     1605.38     1742.37     53.63 o 
  -5   2   4       29.51       34.26      4.54 o 
  -4   2   4      171.04      217.19      8.70 o 
  -3   2   4      106.85      125.72     10.86 o 
  -2   2   4       44.11       50.89      6.56 o 
  -1   2   4     2121.04     2412.47     48.54 o 
   0   2   4      459.88      462.58     12.02 o 
   1   2   4      109.82       95.67      4.45 o 
   2   2   4       43.11       47.58      4.15 o 
   3   2   4       15.25       19.04      4.13 o 
   4   2   4        6.42        7.61      2.78 o 
   5   2   4      336.88      307.18     20.81 o 
   6   2   4     1081.48     1026.55     23.07 o 
   7   2   4       36.53       35.24      3.29 o 
   8   2   4      243.56      211.78      7.16 o 
   9   2   4       18.17       13.22      3.11 o 
  10   2   4       20.94       20.86      5.70 o 
  11   2   4        1.68        3.72      2.52 o 
  12   2   4       14.23        9.02      3.45 o 
  13   2   4        0.02        3.76      3.44 o 
 -16   3   4       21.64       24.32      7.22 o 
 -15   3   4        0.17        8.39      4.04 o 
 -14   3   4       12.93       13.60      3.07 o 
 -13   3   4       25.69       23.07      3.17 o 
 -12   3   4        1.95        1.05      2.28 o 
 -11   3   4        2.76        2.82      2.58 o 
 -10   3   4        5.76       -2.65      3.00 o 
  -9   3   4        0.07       -0.44      3.42 o 
  -8   3   4       28.98       21.93      4.67 o 
  -7   3   4        0.07        4.54      2.60 o 
  -6   3   4       14.09       25.56      4.20 o 
  -5   3   4      830.00      870.73     24.89 o 
  -4   3   4     1791.70     2070.85     45.21 o 
  -3   3   4      119.88      136.94      6.67 o 
  -2   3   4      408.91      410.35     18.77 o 
  -1   3   4     2421.96     2670.67     53.35 o 
   0   3   4      239.55      241.25      7.69 o 
   1   3   4      654.96      724.05     16.86 o 
   2   3   4      371.87      394.30     10.41 o 
   3   3   4        3.38       -2.60      2.60 o 
   4   3   4      548.48      542.53     12.28 o 
   5   3   4      479.67      431.81     17.83 o 
   6   3   4       81.27       80.32      6.37 o 
   7   3   4      265.05      207.10      7.24 o 
   8   3   4        0.30        3.53      3.02 o 
   9   3   4       49.83       41.44      4.03 o 
  10   3   4        8.42        5.28      3.55 o 
  11   3   4        0.68       -0.96      2.99 o 
  12   3   4        7.89       10.75      4.40 o 
  13   3   4       72.52       94.27      6.45 o 
 -16   4   4      102.61       99.43      9.40 o 
 -15   4   4        1.03        7.66      4.61 o 
 -14   4   4        2.77        1.95      2.63 o 
 -13   4   4       13.69       14.23      3.69 o 
 -12   4   4       57.92       54.53      3.85 o 
 -11   4   4       19.39       15.42      3.25 o 
 -10   4   4       47.71       47.35      4.24 o 
  -9   4   4       42.22       36.66      5.72 o 
  -8   4   4       17.67       12.82      4.17 o 
  -7   4   4      158.66      152.50     20.60 o 
  -6   4   4      211.07      247.42      9.86 o 
  -5   4   4     1404.29     1655.81     89.93 o 
  -4   4   4      101.58      125.48      6.49 o 
  -3   4   4       60.95       75.20      6.60 o 
  -2   4   4      196.36      231.14      8.71 o 
  -1   4   4       14.74       16.25      3.43 o 
   0   4   4     2058.67     2192.71     44.22 o 
   1   4   4     2369.67     2575.02     44.04 o 
   2   4   4      480.71      479.31     20.16 o 
   3   4   4       60.12       54.04      4.44 o 
   4   4   4      120.70       95.78      7.60 o 
   5   4   4      206.87      189.26     11.44 o 
   6   4   4        0.89        0.49      2.72 o 
   7   4   4      253.56      263.82      7.68 o 
   8   4   4       32.92       23.39      3.27 o 
   9   4   4        2.48        5.33      2.86 o 
  10   4   4        4.43        4.72      2.97 o 
  11   4   4       69.72       70.60      5.43 o 
  12   4   4       58.41       62.34      5.47 o 
  13   4   4       29.72       33.52      4.80 o 
 -16   5   4       38.34       18.76      9.00 o 
 -15   5   4       71.85       80.83      7.34 o 
 -14   5   4       46.98       47.83      4.23 o 
 -13   5   4       31.65       28.24      3.79 o 
 -12   5   4       26.64       18.03      3.92 o 
 -11   5   4       56.23       49.61      5.12 o 
 -10   5   4        8.35        8.58      3.11 o 
  -9   5   4        9.87        5.61      3.93 o 
  -8   5   4       59.41       72.27      7.00 o 
  -7   5   4      223.24      223.55     12.47 o 
  -6   5   4        9.98       12.69      2.99 o 
  -5   5   4        2.12        0.04      1.89 o 
  -4   5   4        2.01        0.31      1.86 o 
  -3   5   4       15.66       24.41      4.13 o 
  -2   5   4       65.85       70.20      4.55 o 
  -1   5   4      343.28      357.27     10.30 o 
   0   5   4     3822.80     4083.14     77.30 o 
   1   5   4      477.29      525.32     13.05 o 
   2   5   4       54.03       58.85      3.79 o 
   3   5   4      155.21      159.06      5.24 o 
   4   5   4       46.37       48.01      5.09 o 
   5   5   4       67.53       80.83      6.31 o 
   6   5   4     1300.29     1233.95     27.40 o 
   7   5   4        9.11        6.86      2.54 o 
   8   5   4        5.61        5.28      2.69 o 
   9   5   4        8.70        6.52      2.99 o 
  10   5   4      186.29      186.81      7.82 o 
  11   5   4       14.02       15.76      3.79 o 
  12   5   4       57.16       58.61      5.50 o 
  13   5   4       90.29      101.01      7.65 o 
 -16   6   4      103.22       85.11     22.50 o 
 -15   6   4        2.45       17.32      8.37 o 
 -14   6   4       22.83       27.53      4.41 o 
 -13   6   4        9.15        9.78      3.41 o 
 -12   6   4      322.83      291.17      8.16 o 
 -11   6   4        8.58        8.26      6.06 o 
 -10   6   4      107.85      104.97      6.18 o 
  -9   6   4       34.96       24.34      5.61 o 
  -8   6   4       36.30       38.13      6.26 o 
  -7   6   4        0.23       -0.73      1.52 o 
  -6   6   4      109.46      128.38      8.86 o 
  -5   6   4       10.44        6.78      4.49 o 
  -4   6   4       29.47       33.11      3.54 o 
  -3   6   4      116.88      115.48     14.59 o 
  -2   6   4       37.75       39.13      4.85 o 
  -1   6   4      304.78      303.68      8.31 o 
   0   6   4      135.72      157.20      5.47 o 
   1   6   4       17.73       21.23      2.76 o 
   2   6   4       77.60       89.30      4.25 o 
   3   6   4      323.11      332.73      8.02 o 
   4   6   4        7.85        2.73      3.95 o 
   5   6   4        0.94       -1.80      2.33 o 
   6   6   4      832.46      761.49     15.25 o 
   7   6   4      137.20      125.68      5.83 o 
   8   6   4        4.71        4.35      3.29 o 
   9   6   4       35.12       43.02      4.29 o 
  10   6   4       38.94       25.76      4.82 o 
  11   6   4       12.79       13.29      3.81 o 
  12   6   4       68.37       73.72      7.55 o 
  13   6   4        2.03       10.13      3.91 o 
 -16   7   4       16.54       14.88      5.99 o 
 -15   7   4       21.40       19.13     12.26 o 
 -14   7   4        4.89        3.63      3.51 o 
 -13   7   4      162.41      151.98      7.09 o 
 -12   7   4       81.37       85.13      5.49 o 
 -11   7   4        0.71        0.07      2.61 o 
 -10   7   4      133.54      119.89     14.35 o 
  -9   7   4       41.90       41.05      4.61 o 
  -8   7   4      175.67      163.33     19.18 o 
  -7   7   4       40.02       52.78     11.42 o 
  -6   7   4       37.07       39.55      4.56 o 
  -5   7   4       45.93       40.80      4.46 o 
  -4   7   4      130.15      142.48      6.99 o 
  -3   7   4       44.15       45.60      6.39 o 
  -2   7   4      158.10      153.79      9.71 o 
  -1   7   4      173.41      198.08      6.62 o 
   0   7   4       98.06      101.30      5.23 o 
   1   7   4       26.67       30.62      3.77 o 
   2   7   4      250.60      265.51      8.30 o 
   3   7   4      229.32      240.26      7.97 o 
   4   7   4      256.14      262.82      7.83 o 
   5   7   4       21.31       18.77      3.98 o 
   6   7   4       56.15       71.92      7.47 o 
   7   7   4       53.15       57.33      4.25 o 
   8   7   4       48.73       51.59      4.41 o 
   9   7   4      144.70      143.80      6.88 o 
  10   7   4       50.59       47.02      5.72 o 
  11   7   4       72.18       63.04      5.51 o 
  12   7   4        5.31        9.30      3.82 o 
 -15   8   4       65.01       68.36      9.70 o 
 -14   8   4       59.50       74.50      6.86 o 
 -13   8   4       69.57       67.14      7.22 o 
 -12   8   4       51.68       50.13      5.94 o 
 -11   8   4      104.53      106.73     10.57 o 
 -10   8   4        3.69        5.18      3.35 o 
  -9   8   4       89.92       90.50     10.77 o 
  -8   8   4       46.12       55.73      5.87 o 
  -7   8   4       12.55        8.55      4.58 o 
  -6   8   4       13.45        5.53      3.72 o 
  -5   8   4       23.54       21.38      5.24 o 
  -4   8   4      255.53      223.69      8.95 o 
  -3   8   4      592.62      676.09     15.20 o 
  -2   8   4       58.59       49.34      6.27 o 
  -1   8   4       21.90       26.72      2.75 o 
   0   8   4       38.57       50.19      3.48 o 
   1   8   4      108.50      102.15      4.84 o 
   2   8   4       91.57       92.21      5.49 o 
   3   8   4      297.13      306.37      7.48 o 
   4   8   4      427.45      401.33     10.97 o 
   5   8   4      102.74      101.35      5.80 o 
   6   8   4      918.87      917.05     17.97 o 
   7   8   4      506.84      543.95     12.67 o 
   8   8   4       67.05       71.32      5.00 o 
   9   8   4      128.48      139.99      9.76 o 
  10   8   4      177.03      195.48      8.95 o 
  11   8   4        2.54        3.84      3.49 o 
  12   8   4       31.01       34.13      4.78 o 
 -15   9   4        7.59       23.98      8.45 o 
 -14   9   4       18.55       26.46      4.72 o 
 -13   9   4       12.99        9.29      3.55 o 
 -12   9   4      348.67      319.32      9.48 o 
 -11   9   4       17.33       20.04      5.33 o 
 -10   9   4       73.42       68.31      6.56 o 
  -9   9   4      442.05      416.61     13.29 o 
  -8   9   4        9.72        8.27      5.05 o 
  -7   9   4       19.62       21.68      3.80 o 
  -6   9   4        8.27        7.21      4.88 o 
  -5   9   4      347.66      356.56     23.88 o 
  -4   9   4       33.06       29.92      6.90 o 
  -3   9   4      400.83      407.52     14.35 o 
  -2   9   4      133.67      130.70      6.61 o 
  -1   9   4       25.18       28.17      3.74 o 
   0   9   4       79.16       79.29      4.97 o 
   1   9   4      126.67      138.42      6.41 o 
   2   9   4      106.36       96.67      4.52 o 
   3   9   4     1480.18     1470.36     24.09 o 
   4   9   4      388.60      323.41      9.55 o 
   5   9   4       54.47       36.67      4.17 o 
   6   9   4       93.08       82.51      4.84 o 
   7   9   4       31.12       25.07      3.51 o 
   8   9   4       63.95       56.17      4.67 o 
   9   9   4       55.83       60.68      4.99 o 
  10   9   4        0.66        1.67      3.23 o 
  11   9   4        0.07       -1.24      4.28 o 
  12   9   4       59.10       58.63      5.49 o 
 -15  10   4        1.67        3.03      5.59 o 
 -14  10   4        1.61        8.74      7.47 o 
 -13  10   4       56.43       58.14      6.74 o 
 -12  10   4       16.11       19.07      4.71 o 
 -11  10   4        0.00       -2.75      7.09 o 
 -10  10   4       43.00       46.88      5.78 o 
  -9  10   4       66.17       55.98      5.77 o 
  -8  10   4      117.86      103.97      6.88 o 
  -7  10   4       49.97       51.74      6.87 o 
  -6  10   4       25.87       30.35      4.08 o 
  -5  10   4       26.32       28.90      5.12 o 
  -4  10   4       80.48       95.66      8.74 o 
  -3  10   4      438.42      445.21     15.39 o 
  -2  10   4       37.12       55.12      6.38 o 
  -1  10   4        6.08        4.20      3.80 o 
   0  10   4       49.63       64.73      4.28 o 
   1  10   4       91.96      101.93      4.76 o 
   2  10   4       92.15       91.13      6.21 o 
   3  10   4       96.32      106.76      5.27 o 
   4  10   4      837.90      767.96     16.73 o 
   5  10   4        3.11       -0.85      2.67 o 
   6  10   4       30.38       28.29      3.56 o 
   7  10   4       70.57       66.22      4.83 o 
   8  10   4        6.97        4.68      4.87 o 
   9  10   4       46.96       47.13      4.72 o 
  10  10   4       93.79       87.10      6.07 o 
  11  10   4        1.97        3.32      4.52 o 
  12  10   4       19.20       21.91      6.40 o 
 -15  11   4        0.79       30.56      8.02 o 
 -14  11   4        3.10       12.87      6.77 o 
 -13  11   4       76.16       75.21      7.28 o 
 -12  11   4       21.67       33.88     12.51 o 
 -11  11   4        0.10        1.89      3.64 o 
 -10  11   4        6.54        8.25      4.06 o 
  -9  11   4       69.12       54.31      4.64 o 
  -8  11   4       76.61       71.28     18.98 o 
  -7  11   4       14.64       17.94      4.72 o 
  -6  11   4        0.09       -2.27      4.20 o 
  -5  11   4       15.67       15.01      3.52 o 
  -4  11   4     1208.81     1172.03     23.39 o 
  -3  11   4      603.33      592.21     13.96 o 
  -2  11   4     2735.22     2734.71     46.89 o 
  -1  11   4       60.78       54.05      4.57 o 
   0  11   4        0.11       -2.63      2.63 o 
   1  11   4      215.39      211.07      7.60 o 
   2  11   4      996.34     1000.52     17.98 o 
   3  11   4        0.24        1.76      2.53 o 
   4  11   4       38.09       24.55      3.78 o 
   5  11   4       23.59       25.39      3.63 o 
   6  11   4        1.72        2.54      2.62 o 
   7  11   4       90.74       92.55      5.61 o 
   8  11   4        0.21        0.83      3.27 o 
   9  11   4       16.87       17.50      3.88 o 
  10  11   4       43.41       55.55     10.15 o 
  11  11   4       17.69       21.97      5.81 o 
 -14  12   4       28.62       40.44     12.92 o 
 -13  12   4        3.08       10.34      6.78 o 
 -12  12   4        3.04       12.28      4.55 o 
 -11  12   4        2.23        5.04      3.94 o 
 -10  12   4       57.41       64.74      5.24 o 
  -9  12   4        8.19        8.66      3.24 o 
  -8  12   4        0.04       -1.36      4.18 o 
  -7  12   4       39.63       28.57      4.58 o 
  -6  12   4        0.05        1.90      2.96 o 
  -5  12   4       59.82       57.14      5.43 o 
  -4  12   4     1275.03     1203.92     24.35 o 
  -3  12   4      150.05      137.88      7.01 o 
  -2  12   4      172.28      162.44      7.60 o 
  -1  12   4      699.27      637.58     15.10 o 
   0  12   4       89.66       85.71      5.32 o 
   1  12   4        2.97        4.48      2.86 o 
   2  12   4       78.37       83.18      5.61 o 
   3  12   4        2.05        4.35      3.01 o 
   4  12   4       66.43       63.81      4.02 o 
   5  12   4        0.23       -0.17      3.39 o 
   6  12   4       11.56       13.44      3.23 o 
   7  12   4        0.40        5.68      2.91 o 
   8  12   4        4.12        3.97      3.05 o 
   9  12   4      319.51      335.07     10.57 o 
  10  12   4       15.38       15.38      6.10 o 
  11  12   4       20.54       26.63      9.44 o 
 -14  13   4      103.47      146.37     15.04 o 
 -13  13   4        0.46        1.29      9.11 o 
 -12  13   4       40.03       39.95      9.73 o 
 -11  13   4        0.12        0.16      7.99 o 
 -10  13   4        6.42        3.18      6.49 o 
  -9  13   4      110.25      110.54     12.93 o 
  -8  13   4      145.68      128.72     10.48 o 
  -7  13   4      476.98      430.81     14.33 o 
  -6  13   4      228.92      193.49      9.38 o 
  -5  13   4       24.41       24.04      3.97 o 
  -4  13   4      171.66      184.70      8.96 o 
  -3  13   4      439.14      431.90     13.52 o 
  -2  13   4       47.99       56.33      5.13 o 
  -1  13   4      289.07      282.78      9.75 o 
   0  13   4      152.65      124.10      6.86 o 
   1  13   4        6.93        0.35      2.83 o 
   2  13   4       87.01       93.65      6.14 o 
   3  13   4        4.63        3.72      3.28 o 
   4  13   4       28.73       27.75      3.39 o 
   5  13   4       30.06       25.13      3.60 o 
   6  13   4       21.76       16.33      5.34 o 
   7  13   4       80.16       84.93     15.58 o 
   8  13   4       43.34       49.55      4.83 o 
   9  13   4        4.39        8.02      8.20 o 
  10  13   4        5.56       10.71      5.29 o 
 -13  14   4       29.02       41.01     10.15 o 
 -12  14   4       29.34       42.05      5.35 o 
 -11  14   4       43.62       46.85      5.09 o 
 -10  14   4        2.04        2.62      3.88 o 
  -9  14   4      386.57      363.84     13.80 o 
  -8  14   4      157.51      148.52     20.38 o 
  -7  14   4     1658.81     1512.92     56.82 o 
  -6  14   4        2.77        5.53      3.53 o 
  -5  14   4       32.89       26.54      5.63 o 
  -4  14   4       71.21       65.95      5.83 o 
  -3  14   4        0.77        3.17      2.56 o 
  -2  14   4      183.35      183.58      8.52 o 
  -1  14   4      792.23      725.51     17.18 o 
   0  14   4       35.80       32.62      4.38 o 
   1  14   4      109.83      100.51      6.54 o 
   2  14   4       86.22       75.96      4.69 o 
   3  14   4       89.65       75.04      5.95 o 
   4  14   4        6.53        6.62      2.89 o 
   5  14   4       11.26        9.72      3.18 o 
   6  14   4        5.01        7.81      3.21 o 
   7  14   4        1.98        7.40      3.32 o 
   8  14   4        1.58        1.94      4.46 o 
   9  14   4        1.16       11.88      5.36 o 
  10  14   4       51.06       40.46      7.27 o 
 -13  15   4        0.02       -4.34      6.87 o 
 -12  15   4       13.60       22.41      7.36 o 
 -11  15   4       23.47       19.96      5.38 o 
 -10  15   4       34.52       32.15      5.81 o 
  -9  15   4       56.29       48.03      6.30 o 
  -8  15   4      268.39      238.70     14.97 o 
  -7  15   4      105.84      114.74      8.37 o 
  -6  15   4        1.01       -3.20      3.20 o 
  -5  15   4        0.03        4.29      3.32 o 
  -4  15   4       17.31       12.15      3.87 o 
  -3  15   4        6.34        3.13      3.35 o 
  -2  15   4       90.25       92.85      6.67 o 
  -1  15   4       60.89       64.06      6.67 o 
   0  15   4      147.29      149.12      8.78 o 
   1  15   4       31.75       24.94      4.28 o 
   2  15   4        8.94       11.79      3.60 o 
   3  15   4       42.56       42.43      5.10 o 
   4  15   4      115.48      127.66      6.56 o 
   5  15   4       66.83       66.53      5.04 o 
   6  15   4       89.71      107.02      6.71 o 
   7  15   4       28.34       31.10      6.10 o 
   8  15   4       51.77       49.82      7.58 o 
   9  15   4       93.39      105.45     12.03 o 
 -12  16   4        5.60        8.18      6.10 o 
 -11  16   4       15.64       13.97      5.48 o 
 -10  16   4        4.97        8.08      4.30 o 
  -9  16   4      137.13      160.84      9.99 o 
  -8  16   4        2.26        7.42      4.26 o 
  -7  16   4       27.38       35.96      9.92 o 
  -6  16   4      130.31      133.36      8.92 o 
  -5  16   4        1.43        3.10      3.72 o 
  -4  16   4        0.41        6.02      3.75 o 
  -3  16   4       61.77       62.98      6.12 o 
  -2  16   4       12.47        9.91      5.73 o 
  -1  16   4       87.37       82.55      6.72 o 
   0  16   4        0.81        2.50      3.34 o 
   1  16   4       55.82       50.66      5.40 o 
   2  16   4        6.06       10.24      2.88 o 
   3  16   4      315.57      308.51      9.50 o 
   4  16   4        2.48        1.14      2.99 o 
   5  16   4        3.67       10.56      6.03 o 
   6  16   4        5.83        5.94      6.83 o 
   7  16   4        3.56        5.70      4.26 o 
   8  16   4       93.73      115.89     12.48 o 
 -11  17   4        9.36       11.38      6.34 o 
 -10  17   4        2.65        8.25      4.99 o 
  -9  17   4       18.54       15.34      4.50 o 
  -8  17   4        5.80       16.76      5.20 o 
  -7  17   4       32.90       37.14      7.91 o 
  -6  17   4        0.35        0.62      3.52 o 
  -5  17   4       23.27       21.00      8.22 o 
  -4  17   4      103.76      111.03      7.76 o 
  -3  17   4       69.14       65.85      6.36 o 
  -2  17   4        0.02        1.76      3.75 o 
  -1  17   4      144.48      133.62      8.46 o 
   0  17   4       33.30       26.74      4.79 o 
   1  17   4      206.18      212.00     10.33 o 
   2  17   4        0.00        1.88      3.46 o 
   3  17   4      105.47      115.02      8.81 o 
   4  17   4        0.00        3.29      6.01 o 
   5  17   4        0.29        3.71      6.01 o 
   6  17   4        0.64        2.49      6.03 o 
   7  17   4       69.62       88.08     11.08 o 
   8  17   4       15.19       21.72      7.56 o 
 -10  18   4        0.36       -5.33      5.95 o 
  -9  18   4        0.92        4.74      5.31 o 
  -8  18   4        5.17        6.50      4.99 o 
  -7  18   4        6.48        6.84      4.44 o 
  -6  18   4        3.53        5.04      4.37 o 
  -5  18   4       79.79       85.32      8.07 o 
  -4  18   4       36.47       40.41      5.60 o 
  -3  18   4      104.64       91.74      7.42 o 
  -2  18   4       12.65       15.75      4.41 o 
  -1  18   4      199.17      190.87      9.53 o 
   0  18   4       34.87       48.95      5.68 o 
   1  18   4        9.91        6.31      3.90 o 
   2  18   4        0.09       -0.78      3.27 o 
   3  18   4       48.22       35.68      7.03 o 
   4  18   4       26.61       36.08      7.43 o 
   5  18   4        0.18       -3.17      8.06 o 
   6  18   4       12.35       32.85      8.08 o 
   7  18   4       14.88        9.76      6.92 o 
  -9  19   4        2.17        3.95      7.73 o 
  -8  19   4        2.11        2.81      4.66 o 
  -7  19   4        0.48        2.85      5.78 o 
  -6  19   4        0.58        6.22      4.47 o 
  -5  19   4       43.74       42.29      5.87 o 
  -4  19   4       25.23       26.95      5.88 o 
  -3  19   4        7.06       11.55      4.71 o 
  -2  19   4       50.91       73.37      8.03 o 
  -1  19   4      161.00      178.58     11.22 o 
   0  19   4        4.08       -0.73      4.49 o 
   1  19   4       63.12       58.83      7.86 o 
   2  19   4       15.10       15.28      5.58 o 
   3  19   4      154.23      168.18     20.78 o 
   4  19   4       71.40       70.55      9.42 o 
   5  19   4       72.41       66.96      8.99 o 
   6  19   4        2.34        1.19      6.30 o 
  -8  20   4       13.27       14.14      6.30 o 
  -7  20   4        0.11        3.04      5.74 o 
  -6  20   4        0.24       -3.13      4.16 o 
  -5  20   4        0.82        2.45      6.44 o 
  -4  20   4       51.37       68.18      7.43 o 
  -3  20   4      103.83      124.76     14.68 o 
  -2  20   4        1.07        0.02      3.98 o 
  -1  20   4        5.52        6.57      5.14 o 
   0  20   4        0.06       -2.20      6.50 o 
   1  20   4        6.25        6.76      4.87 o 
   2  20   4        6.19        4.24      5.83 o 
   3  20   4        1.19        3.83      5.59 o 
   4  20   4       17.53       10.38     14.32 o 
   5  20   4        6.90        9.59      6.17 o 
  -6  21   4        2.23        4.79      6.70 o 
  -5  21   4        0.38        3.64      6.72 o 
  -4  21   4       37.16       47.30     13.24 o 
  -3  21   4        0.14        2.12      5.15 o 
  -2  21   4        5.95       13.55      5.24 o 
  -1  21   4        0.03        7.45      5.39 o 
   0  21   4        0.12       -3.39      4.79 o 
   1  21   4       19.47       12.24      5.81 o 
   2  21   4        0.25        0.28      6.64 o 
   3  21   4      153.87      164.20     14.85 o 
  -4  22   4       21.71       29.46      7.99 o 
  -3  22   4        6.08       15.47      7.48 o 
  -2  22   4        0.83        3.51      6.58 o 
  -1  22   4      159.49      158.71     18.64 o 
   0  22   4       83.38       81.26      9.44 o 
 -16   1   5        9.33        8.13      5.43 o 
 -15   1   5       25.76       25.68      6.06 o 
 -14   1   5       20.97       12.94      4.55 o 
 -13   1   5      101.18       89.01      7.99 o 
 -12   1   5      179.52      168.84      9.99 o 
 -11   1   5       91.65      112.36      8.54 o 
 -10   1   5      203.61      210.20      9.94 o 
  -9   1   5       97.07      112.93      7.84 o 
  -8   1   5      193.81      186.08      9.94 o 
  -7   1   5      560.07      605.21     15.66 o 
  -6   1   5        7.63        3.72      2.82 o 
  -5   1   5      981.21     1075.39     26.16 o 
  -4   1   5      283.82      310.65     11.15 o 
  -3   1   5       13.89       19.13      3.76 o 
  -2   1   5       10.19       10.88      2.64 o 
  -1   1   5       10.95       10.84      2.55 o 
   0   1   5      814.35      849.85     20.12 o 
   1   1   5       82.20      102.37      5.09 o 
   2   1   5      138.24      143.76      5.67 o 
   3   1   5       10.25        2.28      3.12 o 
   4   1   5       53.78       48.08      6.93 o 
   5   1   5      252.15      242.73     17.09 o 
   6   1   5      148.31      144.32     29.02 o 
   7   1   5      145.92      158.28     11.66 o 
   8   1   5        0.04        1.02      4.17 o 
   9   1   5      101.55       92.76     29.34 o 
  10   1   5        2.70        5.20      5.11 o 
  11   1   5      106.05      116.94     13.45 o 
  12   1   5        3.73       11.68      6.10 o 
 -16   2   5       48.27       55.20      8.10 o 
 -15   2   5       29.10       23.18      5.50 o 
 -14   2   5       24.55       17.78      5.03 o 
 -13   2   5        0.36        3.47      3.80 o 
 -12   2   5      328.53      306.96     12.18 o 
 -11   2   5       97.62      112.91      8.52 o 
 -10   2   5      397.56      396.51     13.39 o 
  -9   2   5       56.33       67.78      6.37 o 
  -8   2   5       53.44       76.59      7.47 o 
  -7   2   5      244.45      260.45     11.27 o 
  -6   2   5     2491.19     2890.87     79.50 o 
  -5   2   5       46.04       36.74      4.88 o 
  -4   2   5      130.86      158.97      9.05 o 
  -3   2   5      374.78      435.02     22.29 o 
  -2   2   5      760.49      883.52     21.84 o 
  -1   2   5      451.41      581.99     15.14 o 
   0   2   5     1198.43     1266.29     27.77 o 
   1   2   5       87.04       85.39      4.90 o 
   2   2   5       26.98       25.92      3.47 o 
   3   2   5       25.24       22.63      4.80 o 
   4   2   5        0.13        0.06      3.14 o 
   5   2   5     1015.69      994.23     32.31 o 
   6   2   5       99.04       97.89     16.45 o 
   7   2   5        0.18        2.87      4.17 o 
   8   2   5       46.34       44.18      7.85 o 
   9   2   5        0.01        4.40      5.22 o 
  10   2   5       82.94       69.24     13.23 o 
  11   2   5       45.96       53.33     10.20 o 
  12   2   5       35.20       52.56     10.45 o 
 -16   3   5       52.00       47.88     10.89 o 
 -15   3   5       28.03       33.15      6.72 o 
 -14   3   5       72.94       64.59      7.35 o 
 -13   3   5       12.70        8.68      4.44 o 
 -12   3   5       62.94       65.06      6.98 o 
 -11   3   5      244.03      233.90     10.48 o 
 -10   3   5      565.84      572.17     16.36 o 
  -9   3   5       34.14       42.04      5.13 o 
  -8   3   5      589.58      573.84     44.84 o 
  -7   3   5      121.57      149.18      8.91 o 
  -6   3   5      654.43      766.69     37.75 o 
  -5   3   5        9.07       11.59      3.98 o 
  -4   3   5       11.59       20.47      3.83 o 
  -3   3   5        4.32        4.53      3.75 o 
  -2   3   5     1306.02     1484.23     52.31 o 
  -1   3   5       50.43       48.56      4.02 o 
   0   3   5       14.92       13.15      2.50 o 
   1   3   5      325.02      369.95     10.68 o 
   2   3   5        0.93        2.33      1.57 o 
   3   3   5      282.32      232.78     11.98 o 
   4   3   5      729.74      666.42     23.81 o 
   5   3   5      129.87      136.50     10.99 o 
   6   3   5     1810.23     1635.02     48.29 o 
   7   3   5       36.10       38.59      8.70 o 
   8   3   5       19.88       28.05      7.06 o 
   9   3   5        2.28        1.67     12.92 o 
  10   3   5      263.10      248.66     23.59 o 
  11   3   5       25.88       11.60      4.44 o 
  12   3   5       13.32       12.67      5.02 o 
 -16   4   5        6.32       15.69     15.78 o 
 -15   4   5       63.97       53.35      7.98 o 
 -14   4   5        0.01       14.29      5.41 o 
 -13   4   5        1.82        4.45      4.11 o 
 -12   4   5        6.16        3.99      3.74 o 
 -11   4   5      166.93      165.60      9.06 o 
 -10   4   5      180.99      176.87     10.68 o 
  -9   4   5       76.86       75.67      7.74 o 
  -8   4   5      134.23      165.71     12.57 o 
  -7   4   5      431.20      421.76     17.86 o 
  -6   4   5       34.32       41.02      5.20 o 
  -5   4   5      738.73      770.38     28.93 o 
  -4   4   5      116.46      107.94      6.74 o 
  -3   4   5      347.76      377.72     17.22 o 
  -2   4   5        2.76        1.46      2.60 o 
  -1   4   5      610.04      650.57     16.80 o 
   0   4   5     1095.07     1138.12     25.51 o 
   1   4   5      158.57      161.89      6.56 o 
   2   4   5        7.91       10.35      2.91 o 
   3   4   5       19.43       12.28      7.51 o 
   4   4   5      357.56      340.31     15.78 o 
   5   4   5      124.60      101.62     10.13 o 
   6   4   5      264.31      238.13     14.19 o 
   8   4   5       56.73       49.55     13.50 o 
   9   4   5       74.53       76.07      9.91 o 
  10   4   5        1.17       -4.71     11.88 o 
  11   4   5        0.42       10.52      7.16 o 
  12   4   5       24.79       27.13     11.46 o 
 -16   5   5       66.13       67.86     11.99 o 
 -15   5   5      167.02      188.34     13.10 o 
 -14   5   5       39.76       36.76      6.75 o 
 -13   5   5      161.72      172.10     11.91 o 
 -12   5   5       65.24       81.13      8.88 o 
 -11   5   5        1.05        4.80      4.82 o 
 -10   5   5        0.67       -3.57      3.57 o 
  -9   5   5       14.66       13.25      4.72 o 
  -8   5   5      547.60      553.70     28.89 o 
  -7   5   5       80.53      100.79      7.80 o 
  -6   5   5      255.26      264.31     10.48 o 
  -5   5   5      181.38      197.84      8.76 o 
  -4   5   5      100.65      103.28      6.93 o 
  -3   5   5       59.09       74.96      5.05 o 
  -2   5   5     1516.56     1584.56     40.18 o 
  -1   5   5      961.40      984.66     26.59 o 
   0   5   5      238.53      250.19      8.60 o 
   1   5   5      179.74      190.05      7.29 o 
   2   5   5      193.91      193.83      7.36 o 
   3   5   5        0.40        0.23      3.13 o 
   4   5   5       42.10       35.92      9.37 o 
   5   5   5      109.34       85.13     13.09 o 
   6   5   5      216.05      189.28     12.68 o 
   7   5   5       78.84       63.30      9.24 o 
   8   5   5       91.54       73.42     10.05 o 
   9   5   5        0.85       -0.71      5.57 o 
  10   5   5       61.91       52.51      9.96 o 
  11   5   5        0.59        4.17      7.29 o 
  12   5   5        3.33        5.01      9.50 o 
 -16   6   5      106.74       63.44     22.05 o 
 -15   6   5      195.37      206.63     16.92 o 
 -14   6   5       72.10       78.18     10.34 o 
 -13   6   5       76.04       68.05      8.22 o 
 -12   6   5       82.47       78.29      9.07 o 
 -11   6   5      128.73      115.40     12.21 o 
 -10   6   5        4.34        4.02      4.74 o 
  -9   6   5      132.90      130.06     14.89 o 
  -8   6   5       81.67       95.84     10.67 o 
  -7   6   5       22.70       21.52      8.48 o 
  -6   6   5      335.60      356.87     16.11 o 
  -5   6   5        4.06       -1.71      1.84 o 
  -4   6   5      111.95      106.78      5.97 o 
  -3   6   5       73.27       92.30      5.30 o 
  -2   6   5      780.02      808.64     19.86 o 
  -1   6   5      312.85      348.11     10.92 o 
   0   6   5      365.00      336.39     16.32 o 
   1   6   5       98.85       99.90      6.39 o 
   2   6   5       21.89       31.23      5.86 o 
   3   6   5       47.14       44.84      5.41 o 
   4   6   5      218.34      199.95     12.38 o 
   5   6   5       34.76       34.52      6.60 o 
   6   6   5      374.94      349.86     17.57 o 
   7   6   5        3.37       -3.60      4.28 o 
   8   6   5       33.39       22.71     10.27 o 
   9   6   5        6.02        5.71      6.24 o 
  10   6   5       74.15       93.16     12.55 o 
  11   6   5       54.10       70.63     12.22 o 
  12   6   5       80.33       77.40     12.70 o 
 -16   7   5        3.94       23.43     17.33 o 
 -15   7   5        1.94        9.76      5.24 o 
 -14   7   5      121.79      119.27     11.03 o 
 -13   7   5        1.11        1.12      3.86 o 
 -12   7   5      124.72      121.65     13.20 o 
 -11   7   5        2.92        2.34      5.88 o 
 -10   7   5      186.21      182.75     13.86 o 
  -9   7   5       49.42       40.32      9.58 o 
  -8   7   5       21.25       39.77      9.55 o 
  -6   7   5        0.43        6.46      3.78 o 
  -5   7   5      128.08      136.64     10.49 o 
  -4   7   5      115.15      112.06     10.38 o 
  -3   7   5       54.72       47.52      3.73 o 
  -2   7   5      292.50      279.47      9.34 o 
  -1   7   5       20.11       15.59      3.06 o 
   0   7   5       42.07       41.45      3.89 o 
   1   7   5        2.76        2.23      2.32 o 
   2   7   5        0.03        3.74      2.52 o 
   3   7   5      218.45      198.47      9.72 o 
   4   7   5      475.74      434.11     14.55 o 
   5   7   5      117.09      111.50     11.16 o 
   6   7   5       22.24       20.48      6.06 o 
   7   7   5      226.47      195.92     13.86 o 
   8   7   5        7.83        9.38      6.24 o 
   9   7   5       12.66       16.67      7.11 o 
  10   7   5       74.16       74.07     14.74 o 
  11   7   5        0.02       15.70      7.74 o 
 -15   8   5        7.66       13.32      8.15 o 
 -14   8   5       83.96      102.03     16.40 o 
 -13   8   5      197.23      194.26     15.13 o 
 -12   8   5      209.14       88.94     17.76 o 
 -11   8   5       48.12       15.36     20.82 o 
 -10   8   5        1.03        5.03      4.92 o 
  -9   8   5       50.33       70.84     16.27 o 
  -8   8   5       74.04       94.64     10.94 o 
  -7   8   5      161.28      175.82     12.72 o 
  -6   8   5       16.52       16.04      5.15 o 
  -5   8   5      476.41      476.56     19.80 o 
  -4   8   5      349.68      325.08     20.29 o 
  -3   8   5      717.00      651.37     23.48 o 
  -2   8   5      209.49      203.64     11.74 o 
  -1   8   5        8.91       -0.32      4.14 o 
   0   8   5        1.70        3.49      2.40 o 
   1   8   5       15.23       14.22      3.19 o 
   2   8   5      448.71      413.56     11.31 o 
   3   8   5       97.29       96.65      7.66 o 
   4   8   5       26.55       36.39      5.63 o 
   5   8   5       49.87       48.16      8.02 o 
   6   8   5       22.39       22.91      6.76 o 
   7   8   5        3.37        9.63      5.89 o 
   8   8   5      393.51      439.94     21.46 o 
   9   8   5        4.55       27.06      8.06 o 
  10   8   5        0.75        2.02     11.43 o 
  11   8   5       11.68       14.34     12.12 o 
 -15   9   5       50.39       68.49      9.69 o 
 -14   9   5        9.34        6.97      6.26 o 
 -13   9   5        5.09        8.78      5.77 o 
 -12   9   5      146.37      153.48     19.76 o 
 -11   9   5      110.81       98.86     12.25 o 
 -10   9   5      113.47      110.51     12.40 o 
  -9   9   5       12.36       11.17      3.10 o 
  -8   9   5        7.20        5.71      5.32 o 
  -7   9   5       17.06       13.37      5.00 o 
  -6   9   5        5.67        0.85      3.97 o 
  -5   9   5        0.47       -3.25      3.25 o 
  -4   9   5      833.08      823.58     36.46 o 
  -3   9   5      918.47      911.86     32.53 o 
  -2   9   5        1.29        2.24      3.52 o 
  -1   9   5       51.62       51.11      6.24 o 
   0   9   5       26.71       24.65      4.45 o 
   1   9   5       12.05       11.34      3.51 o 
   2   9   5        2.34        0.38      2.86 o 
   3   9   5       10.89        7.03      4.11 o 
   4   9   5      221.65      230.37     10.99 o 
   5   9   5       27.84       25.49      6.59 o 
   6   9   5        7.85       17.14      5.81 o 
   7   9   5       19.72       21.86      7.51 o 
   8   9   5        5.86        3.74      7.14 o 
   9   9   5      127.60      138.04     14.49 o 
  10   9   5        0.03        5.48      8.70 o 
  11   9   5      136.23      170.34     18.09 o 
 -15  10   5       13.36       23.51      9.48 o 
 -14  10   5        9.71        1.26     11.82 o 
 -13  10   5       39.74       66.25     19.90 o 
 -12  10   5        0.24        5.14      5.15 o 
 -11  10   5       24.12       25.33      7.26 o 
 -10  10   5       65.45       57.42      9.27 o 
  -9  10   5        3.01        6.79      7.31 o 
  -8  10   5      121.84      105.97     21.53 o 
  -7  10   5      111.43      110.80     23.57 o 
  -6  10   5      190.90      186.69     13.14 o 
  -5  10   5       10.08        7.68      5.39 o 
  -4  10   5       56.78       56.86     14.53 o 
  -3  10   5       68.79       66.81      8.98 o 
  -2  10   5      223.34      221.00     11.13 o 
  -1  10   5        1.05        2.49      3.99 o 
   0  10   5      177.98      182.32      9.48 o 
   1  10   5       10.89        8.87      3.80 o 
   2  10   5        2.83        4.98      3.08 o 
   3  10   5       17.13       10.49      4.31 o 
   4  10   5       63.54       47.26      6.35 o 
   5  10   5        1.71        4.25      4.87 o 
   6  10   5       15.04       12.23      5.92 o 
   7  10   5       23.15       33.83      7.62 o 
   8  10   5        0.00        2.69     15.12 o 
   9  10   5        7.91        9.02      6.69 o 
  10  10   5      121.40      145.92     15.28 o 
  11  10   5       39.85       63.76     19.17 o 
 -14  11   5        4.80        7.88     14.23 o 
 -13  11   5        3.74        5.66      7.73 o 
 -12  11   5       64.97       65.01     10.43 o 
 -11  11   5       62.78       72.41     10.72 o 
 -10  11   5        8.44        8.03      5.09 o 
  -9  11   5       17.52       12.98      5.53 o 
  -8  11   5        1.22        6.28      4.50 o 
  -7  11   5        2.47        2.86      7.50 o 
  -6  11   5        7.29       16.59      5.53 o 
  -5  11   5      358.84      366.44     18.06 o 
  -4  11   5      214.86      221.61     13.82 o 
  -3  11   5       74.33       71.26      7.90 o 
  -2  11   5       77.50       81.40      7.98 o 
  -1  11   5      468.43      436.50     15.55 o 
   0  11   5      180.78      189.93     10.02 o 
   1  11   5      818.50      733.20     20.39 o 
   2  11   5        0.27        1.16      3.57 o 
   3  11   5        0.22       -1.86      4.80 o 
   4  11   5        2.21       -4.33      4.33 o 
   5  11   5      118.52      128.99     11.74 o 
   6  11   5       39.01       39.28      8.33 o 
   7  11   5        4.93        3.00     13.16 o 
   8  11   5       62.83       51.48      9.05 o 
   9  11   5       10.17       21.54      7.40 o 
  10  11   5        3.45        6.35     17.82 o 
 -14  12   5       33.87       14.94     11.32 o 
 -13  12   5       19.86       34.58     12.92 o 
 -12  12   5        5.08       24.64     17.67 o 
 -11  12   5        2.06        8.76     13.84 o 
 -10  12   5       23.19       31.50     10.83 o 
  -9  12   5       72.91       58.15     10.02 o 
  -8  12   5       12.90       18.16      6.50 o 
  -7  12   5        0.70        4.86      5.38 o 
  -6  12   5      221.60      192.03     15.36 o 
  -5  12   5       74.67       65.85      9.39 o 
  -4  12   5      106.03      108.33     11.67 o 
  -3  12   5      349.89      347.49     14.47 o 
  -2  12   5      320.94      338.88     14.03 o 
  -1  12   5        1.25        2.85      4.43 o 
   0  12   5       10.31        9.81      7.09 o 
   1  12   5       10.31        6.42      3.76 o 
   2  12   5      904.87      768.87     28.20 o 
   3  12   5       90.89       86.82     10.56 o 
   4  12   5       14.38       15.75      5.93 o 
   5  12   5        0.98       -4.54      4.99 o 
   6  12   5        0.05        7.88      6.80 o 
   7  12   5       42.52       73.73     14.00 o 
   8  12   5        5.02       20.82      9.21 o 
   9  12   5        1.02       15.05      7.71 o 
  10  12   5        3.44       26.00      9.60 o 
 -13  13   5      168.03      215.61     26.82 o 
 -12  13   5        4.47       20.24     13.21 o 
 -11  13   5       11.37       26.83      7.65 o 
 -10  13   5      106.72      131.38     14.25 o 
  -9  13   5       78.19       78.57     11.32 o 
  -8  13   5       45.84       48.23     11.98 o 
  -7  13   5        3.67       12.23      4.81 o 
  -6  13   5       23.79       14.58      6.20 o 
  -5  13   5      150.45      149.13     16.35 o 
  -4  13   5      165.45      164.22     13.16 o 
  -3  13   5      184.10      183.32     13.60 o 
  -2  13   5      160.65      166.21     11.13 o 
  -1  13   5      325.46      314.74     13.77 o 
   0  13   5       60.37       70.60      7.54 o 
   1  13   5       13.62       19.73      4.94 o 
   2  13   5        3.99        5.67      5.51 o 
   3  13   5       36.05       23.15      7.04 o 
   4  13   5        1.47        6.40      9.35 o 
   5  13   5        8.71       11.33      7.43 o 
   6  13   5        0.19       12.49      6.59 o 
   7  13   5       29.57       39.48     11.82 o 
   8  13   5       46.62       53.93     12.22 o 
 -13  14   5       32.01       31.04     16.86 o 
 -12  14   5       31.26       42.61      9.78 o 
 -11  14   5       59.51       57.75     15.14 o 
 -10  14   5        3.40       16.11      9.44 o 
  -9  14   5        0.04        7.27      6.16 o 
  -8  14   5      137.91      126.56     18.54 o 
  -7  14   5        9.11        9.75     10.52 o 
  -6  14   5       68.55       85.10     11.26 o 
  -5  14   5        3.85        1.77      5.54 o 
  -4  14   5        1.11        5.73      4.36 o 
  -3  14   5      327.25      300.82     14.17 o 
  -2  14   5     1188.08     1169.22     31.25 o 
  -1  14   5      218.93      208.46     12.62 o 
   0  14   5        2.62       -3.60      4.01 o 
   1  14   5       45.92       42.87      6.31 o 
   2  14   5       93.51       94.27     11.40 o 
   3  14   5      304.87      325.21     17.86 o 
   4  14   5       55.57       65.33      9.91 o 
   5  14   5        3.11       16.43      7.75 o 
   6  14   5       85.87      124.41     18.53 o 
   7  14   5       30.13       27.61      9.56 o 
   9  14   5        1.21       31.31      8.67 o 
 -12  15   5       10.99       15.79     15.37 o 
 -11  15   5       63.65       80.30     12.52 o 
 -10  15   5      163.15      152.20     27.28 o 
  -9  15   5        0.00       16.28      7.21 o 
  -8  15   5       80.14       70.44     10.55 o 
  -7  15   5       56.72       79.09     17.35 o 
  -6  15   5      171.73      182.02     23.67 o 
  -5  15   5      260.33      241.84     16.49 o 
  -4  15   5       28.73       13.29      7.49 o 
  -3  15   5      104.00      117.89     12.42 o 
  -2  15   5        8.13       10.02      5.47 o 
  -1  15   5        0.47       -5.03      5.90 o 
   0  15   5        4.82        2.54      5.16 o 
   1  15   5        4.24        4.44      4.70 o 
   2  15   5       11.77       21.53      7.19 o 
   3  15   5       88.71      108.63     12.52 o 
   4  15   5        2.69       11.85      6.28 o 
   5  15   5       72.83       58.51     12.78 o 
   6  15   5      124.91      195.59     19.56 o 
   7  15   5       11.01       31.85      8.87 o 
   8  15   5       22.76       62.69     12.52 o 
 -12  16   5       29.03       29.85     18.40 o 
 -11  16   5      184.02      195.22     32.85 o 
 -10  16   5      179.07      149.69     28.15 o 
  -9  16   5       66.59       71.23     11.45 o 
  -8  16   5       39.78       51.81      9.13 o 
  -7  16   5      114.52      116.19     13.05 o 
  -6  16   5       21.76       19.92      7.46 o 
  -5  16   5      149.49      145.92     14.85 o 
  -4  16   5      160.35      161.86     15.60 o 
  -3  16   5      244.24      230.02     14.16 o 
  -2  16   5        3.36       -4.70      4.70 o 
  -1  16   5        0.03        1.27      4.41 o 
   0  16   5       54.19       48.91      7.40 o 
   1  16   5        2.86       -3.05      4.07 o 
   2  16   5        9.58       10.46      6.57 o 
   3  16   5       26.78       22.40      8.58 o 
   4  16   5       49.79       71.63     10.39 o 
   5  16   5        8.91       29.33      9.71 o 
   6  16   5       86.68       98.93     15.70 o 
   7  16   5      150.00      243.11     21.66 o 
 -11  17   5       56.22       13.53     16.04 o 
 -10  17   5       87.78      107.44     25.07 o 
  -9  17   5        2.14       11.00      6.85 o 
  -8  17   5      100.69      110.77     13.76 o 
  -7  17   5       23.21       21.65      7.29 o 
  -6  17   5      204.00      221.42     17.20 o 
  -5  17   5       15.20       18.70      7.73 o 
  -4  17   5       23.74       23.42     10.25 o 
  -3  17   5        6.36        4.16      5.53 o 
  -2  17   5        6.30       10.84      6.06 o 
  -1  17   5        0.84        3.32      4.80 o 
   0  17   5       12.99       20.01      5.72 o 
   1  17   5       65.23       67.84      8.38 o 
   2  17   5        0.41       11.58      7.58 o 
   3  17   5       49.88       82.39     11.92 o 
   4  17   5      158.83      171.93     14.78 o 
   5  17   5        8.43       25.51      8.82 o 
 -10  18   5      171.58      184.88     30.27 o 
  -9  18   5       52.90       75.15     21.34 o 
  -8  18   5        9.63       21.24      7.32 o 
  -7  18   5        0.08       11.26      9.04 o 
  -6  18   5       34.72       31.64      9.41 o 
  -5  18   5       17.80       18.24     14.58 o 
  -4  18   5      506.19      501.06     20.19 o 
  -3  18   5       68.29       66.74      9.23 o 
  -2  18   5      115.88      104.52     10.97 o 
  -1  18   5        2.48        0.12      5.56 o 
   0  18   5        2.52        2.30      4.80 o 
   1  18   5        0.00        0.42      5.02 o 
   2  18   5      155.39      157.11     15.84 o 
   3  18   5       12.05       18.08      8.81 o 
   4  18   5      290.92      283.11     31.63 o 
  -9  19   5        4.50        6.62     14.51 o 
  -8  19   5        0.26       12.36     14.59 o 
  -7  19   5       27.17       37.43      9.11 o 
  -6  19   5       11.11       18.35      8.15 o 
  -5  19   5        0.59       -3.04      7.60 o 
  -4  19   5        8.20        6.59      6.23 o 
  -3  19   5       10.95       12.09      6.17 o 
  -2  19   5        6.77        4.66      8.00 o 
  -1  19   5        3.20       -0.43      5.38 o 
   0  19   5        0.05       -0.54      4.68 o 
   1  19   5       49.75       39.94      9.45 o 
   2  19   5      310.25      395.38     32.35 o 
   3  19   5       19.03       25.79     14.76 o 
   4  19   5        1.66       -6.92     12.38 o 
  -7  20   5       37.50       44.16     16.20 o 
  -6  20   5        7.42       15.90     12.98 o 
  -5  20   5        0.63       -2.61      7.07 o 
  -4  20   5       11.72       14.08      7.19 o 
  -3  20   5       65.02       80.39     10.51 o 
  -2  20   5        2.44        8.11      8.31 o 
  -1  20   5        0.05        0.78      8.08 o 
   0  20   5       36.41       41.83     10.88 o 
   1  20   5      102.59      108.25     21.28 o 
   2  20   5        0.27        0.88     12.31 o 
   3  20   5      123.96      116.51     23.75 o 
  -3  21   5        2.88       -6.82     10.10 o 
  -2  21   5        9.78       -0.08     11.34 o 
  -1  21   5        0.71       -9.00      9.23 o 
   0  21   5      135.95      180.20     23.76 o 
 -16   0   6        8.72        3.09      6.36 o 
 -15   0   6       10.86        1.89     14.95 o 
 -14   0   6       29.66       28.96      8.52 o 
 -13   0   6      413.44      405.88     21.11 o 
 -12   0   6      817.76      781.12     44.05 o 
 -11   0   6      982.81      979.53     34.39 o 
 -10   0   6        4.41        7.63      5.70 o 
  -9   0   6      967.25      603.30     32.70 o 
  -8   0   6      502.92      561.82     22.54 o 
  -7   0   6      884.84      950.93     31.21 o 
  -6   0   6      214.48      253.46     13.51 o 
  -5   0   6      856.23     1004.60     39.93 o 
  -4   0   6      345.94      378.69     15.98 o 
  -3   0   6      272.35      346.03     14.89 o 
  -2   0   6      147.78      169.12      9.12 o 
  -1   0   6       14.41       16.55      3.73 o 
   0   0   6      482.43      473.25     16.36 o 
   1   0   6       94.37       97.11      6.39 o 
   2   0   6      206.43      197.08     15.94 o 
   3   0   6      449.60      430.01     25.35 o 
   4   0   6      435.17      413.72     25.83 o 
   5   0   6      131.53      147.48     18.02 o 
   6   0   6       48.28       58.16     12.37 o 
   7   0   6        5.15       -4.41      5.47 o 
   8   0   6        2.40        5.54      8.10 o 
   9   0   6       27.77       51.10     12.37 o 
  10   0   6      436.23      443.86     32.51 o 
  11   0   6       68.27       64.64     15.10 o 
 -16   1   6       12.55       15.79      5.28 o 
 -15   1   6        0.32        8.95      4.67 o 
 -14   1   6      159.13      159.41     11.21 o 
 -13   1   6        1.27        0.23      3.90 o 
 -12   1   6      699.57      678.82     19.54 o 
 -11   1   6       70.54       75.52      7.44 o 
 -10   1   6      157.94      168.60      9.81 o 
  -9   1   6      104.12      126.56     10.08 o 
  -8   1   6      108.91      122.03      8.23 o 
  -7   1   6        0.91        0.06      2.44 o 
  -6   1   6     1179.82     1366.32     29.18 o 
  -5   1   6      200.79      209.92      8.55 o 
  -4   1   6       85.78      114.14      6.66 o 
  -3   1   6        2.19        3.31      2.96 o 
  -2   1   6      523.93      571.25     15.82 o 
  -1   1   6      127.26      139.00      6.71 o 
   0   1   6      853.11      893.41     21.66 o 
   1   1   6      187.80      194.48      6.38 o 
   2   1   6        7.88        5.21      3.51 o 
   3   1   6      135.94      112.78     10.41 o 
   4   1   6     1019.38      959.10     31.72 o 
   5   1   6      727.12      718.34     26.56 o 
   6   1   6       18.40       13.55      7.11 o 
   7   1   6       87.42       92.53     10.76 o 
   8   1   6       33.80       32.47     10.98 o 
   9   1   6       13.47       13.30      5.36 o 
  10   1   6       35.75       30.11     14.32 o 
  11   1   6       25.96       27.06      8.02 o 
 -16   2   6       55.17       65.68      9.04 o 
 -15   2   6        2.17        2.29      4.44 o 
 -14   2   6       62.48       64.87      7.90 o 
 -13   2   6       51.07       52.46      6.82 o 
 -12   2   6        5.09        6.06      4.18 o 
 -11   2   6       48.80       54.36      6.49 o 
 -10   2   6      368.00      371.05     13.22 o 
  -9   2   6       53.64       68.30      8.00 o 
  -8   2   6        9.75        6.46      3.28 o 
  -7   2   6      846.96      902.05     21.22 o 
  -6   2   6       26.21       31.90      5.13 o 
  -5   2   6       60.73       76.02      7.07 o 
  -4   2   6      241.27      281.78     15.46 o 
  -3   2   6        7.83       14.89      3.31 o 
  -2   2   6      245.83      298.64     10.80 o 
  -1   2   6      165.06      179.44      7.68 o 
   0   2   6       67.97       82.88      5.50 o 
   1   2   6        0.13       -0.28      1.81 o 
   2   2   6      670.74      622.30     23.72 o 
   3   2   6      347.32      340.23     18.97 o 
   4   2   6      186.97      178.82     11.79 o 
   5   2   6      263.55      223.38     13.52 o 
   6   2   6        7.77       16.30      5.13 o 
   7   2   6        5.10       -0.92      4.23 o 
   8   2   6       50.91       54.43      9.74 o 
   9   2   6        0.40       10.37      5.64 o 
  10   2   6        7.53       17.48      7.12 o 
  11   2   6       12.72       18.10      6.76 o 
 -16   3   6       13.13       18.45      7.37 o 
 -15   3   6       12.57       11.66      5.16 o 
 -14   3   6       37.95       45.74      7.67 o 
 -13   3   6       67.51       74.53      8.83 o 
 -12   3   6       30.35       17.47      5.09 o 
 -11   3   6      104.30       97.20      8.15 o 
 -10   3   6        7.63        7.02      3.53 o 
  -9   3   6        2.73        3.48      2.67 o 
  -8   3   6      729.56      741.75     22.14 o 
  -7   3   6      218.87      241.39     11.21 o 
  -6   3   6       53.34       60.14      6.64 o 
  -5   3   6        1.17       -2.07      2.93 o 
  -4   3   6      308.80      347.48     12.67 o 
  -3   3   6      143.73      142.53      7.47 o 
  -2   3   6       58.05       59.01      5.37 o 
  -1   3   6       13.05       15.96      3.05 o 
   0   3   6        8.81        7.89      2.51 o 
   1   3   6        6.93        4.43      3.53 o 
   2   3   6      198.25      187.06     11.75 o 
   3   3   6     2015.08     1871.08     52.61 o 
   4   3   6      472.84      452.78     28.99 o 
   5   3   6      262.74      265.95     14.77 o 
   6   3   6       55.72       70.96     20.18 o 
   7   3   6       49.46       52.08      8.42 o 
   8   3   6        3.20        9.68      5.45 o 
   9   3   6        6.81       15.72      6.88 o 
  10   3   6       27.48       49.80     12.11 o 
  11   3   6        3.18        5.82      7.01 o 
 -16   4   6       25.53       36.49      8.86 o 
 -15   4   6       11.80       18.39      9.08 o 
 -14   4   6        0.17        4.86      4.49 o 
 -13   4   6        6.91        9.30      5.04 o 
 -12   4   6        7.58        7.21      4.70 o 
 -11   4   6      377.61      350.03     15.27 o 
 -10   4   6        1.75        1.57      2.66 o 
  -9   4   6      156.71      158.65     11.30 o 
  -8   4   6       97.77       91.61      8.35 o 
  -7   4   6      138.48      148.66      9.16 o 
  -6   4   6        0.02       -2.85      2.85 o 
  -5   4   6      141.24      162.37      8.84 o 
  -4   4   6       55.61       68.98      8.33 o 
  -3   4   6       14.73       22.20      3.57 o 
  -2   4   6      576.55      620.96     17.12 o 
  -1   4   6     1134.45     1172.45     27.02 o 
   0   4   6        1.61       -1.61      1.61 o 
   1   4   6      194.13      181.34      7.32 o 
   2   4   6      504.09      462.47     18.52 o 
   3   4   6       67.51       79.76      8.79 o 
   4   4   6      423.15      417.70     18.54 o 
   5   4   6      307.81      306.29     16.06 o 
   6   4   6       94.63       83.78     10.44 o 
   7   4   6      212.40      208.97     14.46 o 
   8   4   6        1.46        5.04      5.34 o 
   9   4   6        0.03        6.51      6.18 o 
  10   4   6        4.49        2.99      6.57 o 
  11   4   6        0.37        3.41      8.53 o 
 -16   5   6        7.35       11.06      6.42 o 
 -15   5   6        2.74        4.02      4.24 o 
 -14   5   6      100.62      129.43     11.75 o 
 -13   5   6        7.18        9.70      5.08 o 
 -12   5   6       58.13       48.28      7.36 o 
 -11   5   6       15.37       23.75      5.64 o 
 -10   5   6       82.17       71.96     16.50 o 
  -9   5   6      169.34      147.16     12.59 o 
  -8   5   6        0.12        3.79      4.22 o 
  -7   5   6       66.89       81.99      7.45 o 
  -6   5   6      332.12      348.08     13.85 o 
  -5   5   6       30.34       24.66      4.33 o 
  -4   5   6      379.09      392.25     12.77 o 
  -3   5   6      117.54      112.93      6.48 o 
  -2   5   6      968.31     1012.44     24.67 o 
  -1   5   6     1567.13     1585.50     34.83 o 
   0   5   6      420.66      439.93     12.90 o 
   1   5   6      316.92      297.13      9.96 o 
   2   5   6       59.01       66.41     10.32 o 
   3   5   6       32.24       24.23      5.85 o 
   4   5   6      643.46      585.89     23.00 o 
   5   5   6      620.30      660.99     31.98 o 
   6   5   6       49.23       48.09      8.29 o 
   7   5   6      152.46      129.00     18.74 o 
   8   5   6        7.62        6.43      3.66 o 
   9   5   6        2.45        4.70      9.52 o 
  10   5   6      152.08      158.62     15.60 o 
  11   5   6        0.02        2.36      7.25 o 
 -16   6   6       13.81       20.57      9.18 o 
 -15   6   6       64.04       64.29      8.64 o 
 -14   6   6       35.28       33.44      7.94 o 
 -13   6   6       22.61       19.66      6.44 o 
 -12   6   6        1.14        4.92      4.34 o 
 -11   6   6       56.00       55.85      9.70 o 
 -10   6   6      181.87      203.00     26.28 o 
  -9   6   6        3.36        4.68      9.21 o 
  -8   6   6       10.94       14.80      5.88 o 
  -7   6   6        3.76        2.92      3.60 o 
  -6   6   6       14.76       15.63      5.49 o 
  -5   6   6        9.19        5.12      5.75 o 
  -4   6   6       12.33       13.18      3.04 o 
  -3   6   6      103.89       98.51      6.15 o 
  -2   6   6      935.68      923.72     26.07 o 
  -1   6   6      258.62      235.06      8.80 o 
   0   6   6       32.16       26.72      3.72 o 
   1   6   6       36.79       41.00      5.22 o 
   2   6   6        0.18       -2.63      3.43 o 
   3   6   6        3.86       -2.97      3.50 o 
   4   6   6        8.54        8.71      4.81 o 
   5   6   6      178.96      151.47     16.42 o 
   6   6   6        8.70        4.65      7.98 o 
   7   6   6       17.31       12.83      5.88 o 
   8   6   6        5.56        1.77      5.65 o 
   9   6   6       91.78       77.34     11.52 o 
  10   6   6       98.07      111.14     13.94 o 
  11   6   6      155.91      159.72     16.92 o 
 -15   7   6        0.29        0.59      9.22 o 
 -14   7   6        1.58        2.00      4.51 o 
 -13   7   6      100.03      101.81     10.53 o 
 -12   7   6        9.55        8.09      5.83 o 
 -11   7   6       21.04       23.21      7.53 o 
 -10   7   6      142.59      158.93     23.49 o 
  -9   7   6       30.84       27.49      7.32 o 
  -8   7   6       41.81       56.04      8.91 o 
  -7   7   6       43.79       36.28      7.14 o 
  -6   7   6       28.87       21.93      6.25 o 
  -5   7   6       77.18       85.57     12.29 o 
  -4   7   6       53.37       41.10     31.30 o 
  -3   7   6      140.36      130.37     24.76 o 
  -2   7   6      645.79      612.34     16.87 o 
  -1   7   6      117.23      127.90      6.53 o 
   0   7   6      484.83      469.89     17.79 o 
   1   7   6       76.05       80.96      9.08 o 
   2   7   6       45.19        7.40     10.99 o 
   3   7   6       11.95        6.72      4.06 o 
   4   7   6        5.39        6.60      4.48 o 
   5   7   6        4.78        5.13      4.73 o 
   6   7   6      129.51      116.47     12.11 o 
   7   7   6       70.83       88.84     11.79 o 
   8   7   6       15.36        9.14      6.28 o 
   9   7   6        3.40       14.29      7.02 o 
  10   7   6      280.89      259.22     26.89 o 
 -15   8   6       44.25       59.52      8.77 o 
 -14   8   6        0.30       18.27      5.50 o 
 -13   8   6        4.94        9.98      5.87 o 
 -12   8   6       15.30       21.02      8.70 o 
 -11   8   6      160.67      168.44     14.30 o 
 -10   8   6       89.05       73.91     10.73 o 
  -9   8   6       30.60       33.78      7.42 o 
  -8   8   6        2.83        1.66      3.24 o 
  -7   8   6        0.02       -1.48      3.04 o 
  -6   8   6     1155.94     1197.11     47.76 o 
  -5   8   6      865.98      799.72     28.79 o 
  -4   8   6       42.84       47.93      7.80 o 
  -3   8   6      148.18      147.43     16.96 o 
  -2   8   6      198.77      212.95     12.54 o 
   0   8   6       26.62       24.46      5.35 o 
   1   8   6      133.99      133.52      7.34 o 
   2   8   6       65.57       56.41      7.61 o 
   3   8   6      137.97      142.94     11.57 o 
   4   8   6        0.89        2.11      6.88 o 
   5   8   6       25.73       16.67      7.53 o 
   6   8   6        3.20        6.04      5.33 o 
   7   8   6        9.99        5.06     10.44 o 
   8   8   6      214.85      240.84     16.68 o 
   9   8   6        8.90        0.13      9.09 o 
  10   8   6        2.68        6.68      6.68 o 
 -15   9   6        0.42        3.63      8.01 o 
 -14   9   6      155.12      138.13     12.50 o 
 -13   9   6       68.85       84.94     26.91 o 
 -12   9   6      102.92       93.24     14.91 o 
 -11   9   6       41.65       59.92     12.67 o 
 -10   9   6       20.35        2.43      7.12 o 
  -9   9   6        4.39        7.05      5.05 o 
  -8   9   6        1.84       -3.04      3.04 o 
  -7   9   6       30.69       28.81      6.90 o 
  -6   9   6      167.55      156.44     14.73 o 
  -5   9   6      838.01      761.92     28.59 o 
  -4   9   6       41.13       52.45      8.48 o 
  -3   9   6     1578.75     1504.74     44.81 o 
  -2   9   6     1012.42      945.09     31.20 o 
  -1   9   6      113.45      103.30      9.69 o 
   0   9   6       29.88       36.48      5.83 o 
   1   9   6       15.14       19.62      4.87 o 
   2   9   6       86.95       92.25      7.92 o 
   3   9   6      441.73      409.94     23.30 o 
   4   9   6       58.39       49.54      7.87 o 
   5   9   6       45.61       39.16      7.95 o 
   6   9   6        1.09        2.08      4.93 o 
   7   9   6       10.91       23.07      7.31 o 
   8   9   6       26.02       45.99      8.88 o 
   9   9   6       33.49       12.50     22.89 o 
  10   9   6       20.72       30.63      9.29 o 
 -14  10   6       27.41       14.26     23.22 o 
 -13  10   6        0.00        5.80      5.90 o 
 -12  10   6       11.57        8.67      5.71 o 
 -11  10   6        0.01        7.00      7.46 o 
 -10  10   6       21.12        3.84      5.00 o 
  -9  10   6        9.60       14.21      5.81 o 
  -8  10   6      188.83      170.02     16.81 o 
  -7  10   6        6.26       17.05      6.04 o 
  -6  10   6       37.70       51.04      8.36 o 
  -5  10   6      107.36      109.63     11.61 o 
  -4  10   6     1178.26     1126.09     36.87 o 
  -3  10   6       45.35       43.16      7.67 o 
  -2  10   6       11.04       11.88      5.46 o 
  -1  10   6      235.71      226.54     12.46 o 
   0  10   6      440.02      417.02     14.56 o 
   1  10   6      129.49      142.63     13.13 o 
   2  10   6      603.55      562.27     22.94 o 
   3  10   6      115.74      111.73     17.47 o 
   4  10   6       97.73      104.75     16.64 o 
   5  10   6       10.41       16.79      5.92 o 
   6  10   6        9.61       10.62      6.01 o 
   7  10   6        1.22        0.38     17.47 o 
   8  10   6      201.70      231.28     16.38 o 
   9  10   6      249.53      284.27     29.89 o 
 -14  11   6       14.90       15.31     14.12 o 
 -13  11   6        0.78        7.91     13.07 o 
 -12  11   6        0.00        9.96      5.70 o 
 -11  11   6      119.47       90.89     11.67 o 
 -10  11   6        7.14        8.91      5.50 o 
  -9  11   6       14.45       12.68      7.25 o 
  -8  11   6      145.27      142.34     12.13 o 
  -7  11   6        2.75        7.88      4.85 o 
  -6  11   6      186.91      197.65     14.62 o 
  -5  11   6      112.76      125.95     13.00 o 
  -4  11   6       49.24       44.30      8.12 o 
  -3  11   6      145.32      150.58     12.18 o 
  -2  11   6       41.92       38.88      7.75 o 
  -1  11   6      213.07      212.91     19.23 o 
   0  11   6      254.40      241.35     11.08 o 
   1  11   6      251.03      264.67     15.74 o 
   2  11   6       11.74       24.16      6.87 o 
   3  11   6       52.94       42.30      7.85 o 
   4  11   6      190.21      178.59     19.20 o 
   5  11   6       12.02       13.07      8.30 o 
   6  11   6      151.59      204.53     20.50 o 
   7  11   6      182.57      231.68     22.74 o 
   8  11   6      171.34      205.62     21.52 o 
   9  11   6        2.49       23.45      9.64 o 
 -13  12   6      113.52      128.99     14.62 o 
 -12  12   6        1.49       -2.65      8.75 o 
 -11  12   6       38.53       30.63     13.68 o 
 -10  12   6        2.01        8.16      5.43 o 
  -9  12   6       76.79       73.29     10.12 o 
  -8  12   6      151.73      145.52     16.99 o 
  -7  12   6        1.39        3.18      4.45 o 
  -6  12   6      277.79      249.45     16.44 o 
  -5  12   6       38.15       53.49      9.52 o 
  -4  12   6     1503.91     1418.32     44.69 o 
  -3  12   6      284.93      257.56     15.33 o 
  -2  12   6      184.49      168.68     12.96 o 
  -1  12   6      576.72      557.50     18.21 o 
   0  12   6      227.13      260.88     11.71 o 
   1  12   6      213.27      240.27     15.35 o 
   2  12   6       83.18       67.24      9.65 o 
   3  12   6       69.62       86.38     10.96 o 
   4  12   6        6.96        3.68      6.97 o 
   5  12   6       43.71       36.00     10.39 o 
   6  12   6        5.37        8.62      7.42 o 
   7  12   6       14.56       32.47     10.69 o 
   8  12   6       33.81       69.59     15.15 o 
   9  12   6        0.78       21.98      9.34 o 
 -13  13   6       46.14       53.60     17.20 o 
 -12  13   6        0.54        4.95     10.73 o 
 -11  13   6       44.41       21.10     13.16 o 
 -10  13   6        3.95       17.26      6.62 o 
  -9  13   6      113.19      133.74     21.48 o 
  -8  13   6       26.93       54.87      9.21 o 
  -7  13   6       18.75       23.37      7.54 o 
  -6  13   6        1.12        7.17      7.61 o 
  -5  13   6       52.99       55.87     12.99 o 
  -4  13   6      328.38      312.17     17.65 o 
  -3  13   6      168.26      159.97     14.37 o 
  -2  13   6        1.59        8.68      5.29 o 
  -1  13   6       72.44       62.34      7.36 o 
   0  13   6        0.09        9.28      5.42 o 
   1  13   6        3.43        8.09      5.74 o 
   2  13   6        1.68        0.17      5.11 o 
   3  13   6       11.26       11.27      5.85 o 
   4  13   6        5.12       11.48      7.19 o 
   5  13   6        0.06       -1.30      5.93 o 
   6  13   6      186.74      212.24     21.40 o 
   7  13   6        2.40       25.18      9.77 o 
   8  13   6       86.49      120.89     18.58 o 
 -12  14   6       82.71       94.10     13.52 o 
 -11  14   6       20.13       19.63      6.07 o 
 -10  14   6      605.64      633.79     29.28 o 
  -9  14   6       33.76       45.08      8.42 o 
  -8  14   6      384.96      362.91     20.17 o 
  -7  14   6       11.19       26.39     11.20 o 
  -6  14   6      414.06      398.02     21.00 o 
  -5  14   6       13.45       11.69      7.81 o 
  -4  14   6      120.48      134.08     13.66 o 
  -3  14   6        2.23        9.05      8.49 o 
  -2  14   6       19.16       23.14      6.12 o 
  -1  14   6        0.02       -1.09      3.76 o 
   0  14   6        7.40        9.21      4.56 o 
   1  14   6       31.28       30.85      8.09 o 
   2  14   6        1.03        5.41      5.40 o 
   3  14   6        0.92        8.93     13.99 o 
   4  14   6        4.24       13.40      7.74 o 
   5  14   6       12.39       24.86      9.77 o 
   6  14   6       13.12       32.55     10.49 o 
   7  14   6       94.40      126.56     18.79 o 
 -12  15   6       24.64       15.90     13.37 o 
 -11  15   6        1.50       17.88      7.42 o 
 -10  15   6      107.15      108.37     14.20 o 
  -9  15   6       78.97       75.02     11.13 o 
  -8  15   6        4.98       11.76      6.70 o 
  -7  15   6       12.64       21.88      7.25 o 
  -6  15   6       37.15       46.33      9.85 o 
  -5  15   6       24.78       34.01      8.89 o 
  -4  15   6      134.39      124.16     13.73 o 
  -3  15   6       44.11       47.96      9.53 o 
  -2  15   6        2.90       -1.25      5.00 o 
  -1  15   6      139.26      149.81     12.59 o 
   0  15   6        1.03        3.48      4.18 o 
   1  15   6       80.30       80.91     11.42 o 
   2  15   6        0.01       12.23     11.81 o 
   3  15   6        1.78       13.61      6.82 o 
   4  15   6       50.50       68.15     14.17 o 
   5  15   6        9.22       40.98     10.94 o 
   6  15   6       26.08       53.43     11.66 o 
 -11  16   6       11.22        3.23     13.32 o 
 -10  16   6        0.79        9.47     14.69 o 
  -9  16   6      101.95      126.58     19.34 o 
  -8  16   6      145.56      142.30     15.39 o 
  -7  16   6       23.95       32.56      8.45 o 
  -6  16   6        0.05        0.65      5.93 o 
  -5  16   6       50.67       68.74     11.45 o 
  -4  16   6       43.93       37.98      8.90 o 
  -3  16   6      101.93      114.46     13.46 o 
  -2  16   6        0.32        3.32      5.37 o 
  -1  16   6       17.12       19.03      7.93 o 
   0  16   6       23.12       23.68      6.73 o 
   1  16   6       55.92       45.79     12.34 o 
   2  16   6      155.86      177.95     16.83 o 
   3  16   6        0.48        0.68      5.42 o 
   4  16   6       33.87       52.31     12.69 o 
   5  16   6        0.90       20.21      7.64 o 
   6  16   6        8.73       34.16      9.69 o 
 -10  17   6       44.02       42.86     18.66 o 
  -9  17   6       45.16       43.37     10.66 o 
  -8  17   6        8.04        9.92     12.04 o 
  -7  17   6        2.04       12.57      7.22 o 
  -6  17   6       46.90       45.92     10.68 o 
  -5  17   6      170.17      192.79     17.94 o 
  -4  17   6        1.26        1.23      8.30 o 
  -3  17   6        3.35       14.22      6.21 o 
  -2  17   6        0.31        1.68      4.10 o 
  -1  17   6       11.91       10.78      9.99 o 
   0  17   6      146.47      130.66     14.55 o 
   1  17   6       75.57      107.46     13.32 o 
   2  17   6       24.63       39.43      9.10 o 
   3  17   6       14.71       31.30     10.17 o 
   4  17   6        0.57       20.84      8.78 o 
  -9  18   6        4.03       -0.24     12.42 o 
  -8  18   6       14.40       30.73      9.32 o 
  -7  18   6        2.54       16.25     14.97 o 
  -6  18   6       12.88       14.60      8.96 o 
  -5  18   6        1.41       13.89      8.54 o 
  -4  18   6       29.48       44.92     10.23 o 
  -3  18   6       18.41        5.91      9.14 o 
  -2  18   6       11.87       17.84      6.01 o 
  -1  18   6        0.87        2.07      4.82 o 
   0  18   6       15.06       16.17      9.60 o 
   1  18   6      139.17      190.56     17.61 o 
   2  18   6        8.71       26.01      8.18 o 
   3  18   6       34.30       56.99     10.71 o 
   4  18   6       18.42       38.97     11.20 o 
  -8  19   6       35.31       38.33     19.46 o 
  -7  19   6       10.14        3.94     14.80 o 
  -6  19   6       24.41       13.75     12.71 o 
  -5  19   6        4.61       17.02      8.56 o 
  -4  19   6       49.47       50.90     10.92 o 
  -3  19   6        0.07        3.25      6.62 o 
  -2  19   6       17.86       17.85      6.36 o 
  -1  19   6       18.16       19.49      6.58 o 
   0  19   6       50.71       59.19     10.96 o 
   1  19   6      215.66      249.49     22.24 o 
   2  19   6      227.85      225.73     18.14 o 
  -6  20   6      266.14      300.55     38.72 o 
  -5  20   6       82.67       77.87     20.66 o 
  -4  20   6       22.44       35.28      9.70 o 
  -3  20   6        2.62        7.09      8.91 o 
  -2  20   6        0.17       -1.54      5.66 o 
  -1  20   6       62.26       86.38     17.35 o 
   0  20   6        0.89        6.94      9.54 o 
 -16   1   7        0.03        8.58      6.90 o 
 -15   1   7        0.57        6.06      6.10 o 
 -14   1   7       27.30       21.79      5.52 o 
 -13   1   7       43.19       44.86      6.85 o 
 -12   1   7        3.19        1.51      3.79 o 
 -11   1   7      193.68      196.93     13.58 o 
 -10   1   7      230.10      230.98     11.25 o 
  -9   1   7       42.36       45.08      5.77 o 
  -8   1   7      430.54      474.39     14.72 o 
  -7   1   7        8.18        2.99      3.04 o 
  -6   1   7       90.05      103.37      7.55 o 
  -5   1   7      185.62      204.25     10.09 o 
  -4   1   7       26.53       43.19      5.71 o 
  -3   1   7        1.78        3.32      2.01 o 
  -2   1   7       55.26       67.96      5.09 o 
  -1   1   7       94.81       99.60      5.49 o 
   0   1   7      113.95      103.58      5.48 o 
   1   1   7       49.05       49.09      7.07 o 
   2   1   7      401.72      364.86     16.78 o 
   3   1   7      173.64      161.68     12.32 o 
   4   1   7        4.22        6.32      4.70 o 
   5   1   7        7.68        7.84      5.16 o 
   6   1   7       25.30       29.13      7.84 o 
   7   1   7        5.73       12.27      5.79 o 
   8   1   7       69.63       79.73     11.34 o 
   9   1   7       49.75       53.58     10.21 o 
  10   1   7       15.50       16.67      6.19 o 
 -16   2   7       17.12       15.59     14.17 o 
 -15   2   7      253.44      252.96     17.49 o 
 -14   2   7       44.30       55.26      8.54 o 
 -13   2   7       63.39       60.28      8.48 o 
 -12   2   7       66.03       74.55      7.80 o 
 -11   2   7       85.95       76.72      9.35 o 
 -10   2   7      261.30      244.43     11.24 o 
  -9   2   7      628.31      687.61     22.29 o 
  -8   2   7      143.45      140.16     10.20 o 
  -7   2   7       54.44       57.87      6.03 o 
  -6   2   7        1.87        2.19      2.96 o 
  -5   2   7       56.53       56.08      6.72 o 
  -4   2   7      534.58      592.20     21.39 o 
  -3   2   7       42.53       36.38      4.96 o 
  -2   2   7     1053.24     1046.77     25.66 o 
  -1   2   7      173.73      172.24      7.96 o 
   0   2   7       50.90       56.58      5.26 o 
   1   2   7      506.22      463.90     19.01 o 
   2   2   7      775.77      689.37     25.07 o 
   3   2   7       29.21       17.00      5.45 o 
   4   2   7       66.93       60.38      8.58 o 
   5   2   7       70.71       74.46      9.52 o 
   6   2   7       13.57        7.88      5.29 o 
   7   2   7      105.29      105.58     12.04 o 
   8   2   7       44.39       52.77      9.32 o 
   9   2   7       28.63       35.14      8.49 o 
  10   2   7        1.48       19.84     14.64 o 
 -16   3   7       47.56       22.24     15.56 o 
 -15   3   7       29.54       22.82     10.17 o 
 -14   3   7       47.26       61.71      8.93 o 
 -13   3   7       20.43       18.11      5.74 o 
 -12   3   7       68.29       48.23      7.74 o 
 -11   3   7       16.08       14.99      8.20 o 
 -10   3   7        6.43        1.52      3.53 o 
  -9   3   7      259.79      259.31     10.93 o 
  -8   3   7      557.20      580.67     16.68 o 
  -7   3   7       16.33       13.78      4.68 o 
  -6   3   7      422.24      466.48     16.43 o 
  -5   3   7        1.51        1.65      3.79 o 
  -4   3   7      275.57      265.31     14.14 o 
  -3   3   7       16.68        7.35      3.22 o 
  -2   3   7       26.43       31.91      4.29 o 
  -1   3   7      328.01      320.00     11.16 o 
   0   3   7       28.56       26.99      3.82 o 
   1   3   7      780.52      702.26     25.05 o 
   2   3   7       57.38       47.41      7.18 o 
   3   3   7      266.29      272.77     17.31 o 
   4   3   7      160.07      156.17     11.51 o 
   5   3   7      512.44      459.69     20.89 o 
   6   3   7       56.40       54.33      8.79 o 
   7   3   7        7.82       14.00      4.96 o 
   8   3   7       21.03       24.43      7.47 o 
   9   3   7      189.69      195.58     25.36 o 
  10   3   7       25.80       13.35     11.02 o 
 -16   4   7       17.84        1.12     13.72 o 
 -15   4   7       19.16       26.55      7.02 o 
 -14   4   7        5.89        9.64      8.39 o 
 -13   4   7       38.47       35.02      6.75 o 
 -12   4   7      118.29      108.81     13.12 o 
 -11   4   7       86.06      115.94     13.77 o 
 -10   4   7       75.55       80.80     13.21 o 
  -9   4   7      148.73      159.65     13.04 o 
  -8   4   7        5.56       15.00      5.55 o 
  -7   4   7      304.89      332.12     14.35 o 
  -6   4   7      101.88      113.89      9.10 o 
  -5   4   7        0.81       -1.10      3.57 o 
  -4   4   7       31.97       30.53      4.74 o 
  -3   4   7       30.56       23.00      5.12 o 
  -2   4   7       52.75       56.87      5.49 o 
  -1   4   7      205.38      193.57     13.06 o 
   0   4   7        8.87        8.74      2.82 o 
   1   4   7       21.46       14.78      5.88 o 
   2   4   7      143.96      139.61     11.01 o 
   3   4   7       41.22       49.62      7.47 o 
   4   4   7      423.32      389.26     18.41 o 
   5   4   7      388.11      386.29     18.94 o 
   6   4   7      114.53      134.22     12.85 o 
   7   4   7       13.33       20.00     10.23 o 
   8   4   7      117.15      125.14     13.70 o 
   9   4   7        0.02        6.40      5.45 o 
  10   4   7        5.74        8.03      7.22 o 
 -15   5   7       63.04       60.59      9.14 o 
 -14   5   7       43.34       44.41      7.95 o 
 -13   5   7       19.95        7.41      5.33 o 
 -12   5   7       10.52        2.87      5.47 o 
 -11   5   7       31.46       36.25     11.04 o 
 -10   5   7        4.44        8.08      9.54 o 
  -9   5   7        0.00        5.63      4.94 o 
  -8   5   7      215.98      203.40     14.47 o 
  -7   5   7       38.24       36.89      8.82 o 
  -6   5   7        0.41        0.21      4.38 o 
  -5   5   7       38.70       41.63      5.26 o 
  -4   5   7      911.90      883.67     23.64 o 
  -3   5   7     1640.26     1679.67     38.20 o 
  -2   5   7      234.27      231.00      9.36 o 
  -1   5   7      980.30      934.70     23.30 o 
   0   5   7      143.51      165.54      7.59 o 
   1   5   7      491.36      442.17     18.40 o 
   2   5   7        7.27        4.70      3.79 o 
   3   5   7       86.84       96.13     10.22 o 
   4   5   7       50.14       58.51      9.31 o 
   5   5   7      129.22      114.69     11.64 o 
   6   5   7       27.29       30.32      7.16 o 
   7   5   7       13.00       22.30      8.17 o 
   8   5   7       53.88       49.98      9.92 o 
   9   5   7      185.86      247.08     24.98 o 
  10   5   7        0.29       -0.13      9.80 o 
 -15   6   7      102.35      106.88     11.48 o 
 -14   6   7        2.57        5.14      4.72 o 
 -13   6   7      128.67      121.05     11.64 o 
 -12   6   7      569.39      501.35     20.00 o 
 -11   6   7       31.62       34.14      8.17 o 
 -10   6   7        7.80       17.93      6.18 o 
  -9   6   7      518.12      524.50     23.83 o 
  -8   6   7      153.71      158.04     14.71 o 
  -7   6   7      387.53      367.69     18.86 o 
  -6   6   7      146.08      144.96     12.15 o 
  -5   6   7        3.04        3.21      4.79 o 
  -4   6   7      884.15      893.26     59.73 o 
  -3   6   7      388.82      378.29     17.63 o 
  -2   6   7       59.41       51.11      7.38 o 
  -1   6   7       75.20       62.84      5.52 o 
   0   6   7      121.53      116.65      7.66 o 
   1   6   7      453.30      447.26     20.43 o 
   2   6   7       63.05       53.60      7.51 o 
   3   6   7      505.64      494.15     21.29 o 
   4   6   7      327.17      318.66     16.92 o 
   5   6   7       31.60       16.67      5.98 o 
   6   6   7        0.00        8.60      5.48 o 
   7   6   7       68.63       74.07     10.89 o 
   8   6   7       72.27       74.76     22.02 o 
   9   6   7        0.06       17.12      7.35 o 
 -15   7   7        0.04        1.18      6.57 o 
 -14   7   7       36.16       30.64      6.73 o 
 -13   7   7        9.27        8.18      4.94 o 
 -12   7   7      194.43      191.15     29.02 o 
 -11   7   7       11.41       10.74      6.62 o 
 -10   7   7        2.92        9.36      4.65 o 
  -9   7   7      169.45      147.44     14.15 o 
  -8   7   7      326.60      305.83     17.70 o 
  -7   7   7       12.38       13.63      6.04 o 
  -6   7   7      376.60      355.55     30.94 o 
  -5   7   7      240.04      237.86     14.78 o 
  -4   7   7      195.13      173.12     12.66 o 
  -3   7   7      584.35      585.86     28.78 o 
  -2   7   7      106.76      100.43      9.41 o 
  -1   7   7        0.10        6.03      3.12 o 
   0   7   7        6.15        7.33      3.65 o 
   1   7   7       30.23       33.95      6.28 o 
   2   7   7      374.41      360.11     16.97 o 
   3   7   7       11.66       11.44      5.78 o 
   4   7   7       64.34       66.18     11.25 o 
   5   7   7      553.29      304.59     24.46 o 
   6   7   7        2.27        9.26      5.34 o 
   7   7   7        0.10        4.76      9.14 o 
   8   7   7      106.52      118.18     25.29 o 
   9   7   7       55.48       75.52     15.43 o 
 -15   8   7       59.09       54.22     19.93 o 
 -14   8   7        1.33       -0.28      4.91 o 
 -13   8   7       35.09       34.97      8.92 o 
 -12   8   7       67.63       52.40     19.14 o 
 -11   8   7        0.11       -1.59      4.77 o 
 -10   8   7        5.89        7.79      5.10 o 
  -9   8   7      196.72      177.69     15.67 o 
  -8   8   7       53.87       52.18      9.19 o 
  -7   8   7      505.47      493.90     22.73 o 
  -6   8   7      142.39      133.16     20.97 o 
  -4   8   7      882.56      836.95     38.03 o 
  -3   8   7        2.61        6.61      4.73 o 
  -2   8   7       12.57        7.74      7.82 o 
  -1   8   7       40.73       33.82      5.40 o 
   0   8   7      222.18      195.42     19.52 o 
   1   8   7       33.35       20.05      8.60 o 
   2   8   7        0.14        3.60      5.39 o 
   3   8   7        2.85        5.43      3.15 o 
   4   8   7       55.63       52.58      8.02 o 
   5   8   7      171.66      218.77     14.70 o 
   6   8   7       12.14       18.73      6.58 o 
   7   8   7      157.31      150.20     14.55 o 
   8   8   7       47.87       54.11     10.09 o 
   9   8   7        2.60       16.69      7.55 o 
 -14   9   7        9.64        6.58      6.82 o 
 -13   9   7      132.88      121.54     14.68 o 
 -12   9   7       44.49       60.24     17.65 o 
 -11   9   7       20.07       18.86      7.25 o 
 -10   9   7        0.23        6.80      5.51 o 
  -9   9   7       38.13       36.74     16.52 o 
  -8   9   7      106.79      111.41     16.57 o 
  -7   9   7       99.32       71.48     18.30 o 
  -6   9   7       13.11       15.19      7.65 o 
  -5   9   7      200.63      197.21     14.36 o 
  -4   9   7       13.31       18.91      6.76 o 
  -3   9   7        6.36       13.10      9.24 o 
  -2   9   7       65.75       85.44      9.92 o 
  -1   9   7       31.01       26.08      6.58 o 
   1   9   7       28.41       16.91      7.01 o 
   2   9   7       11.11        4.20      6.83 o 
   3   9   7       51.71       53.23     12.71 o 
   4   9   7       68.86       65.71     13.89 o 
   5   9   7       41.56       58.41     13.68 o 
   6   9   7       58.08       65.00     10.02 o 
   7   9   7       17.07       13.81      6.43 o 
   8   9   7      131.58      165.68     16.09 o 
   9   9   7       66.46       55.04     10.78 o 
 -14  10   7        1.31       -6.46     11.77 o 
 -13  10   7       53.75       59.10     10.54 o 
 -12  10   7       23.07        7.53      7.74 o 
 -11  10   7        0.48        3.56      7.11 o 
 -10  10   7       25.31       16.78      7.64 o 
  -9  10   7        0.22        5.54     15.60 o 
  -8  10   7       22.61       17.03      9.40 o 
  -7  10   7      131.18      137.67     16.34 o 
  -6  10   7       21.11       14.33      6.37 o 
  -5  10   7      123.24      129.66     13.14 o 
  -4  10   7        0.21        6.31      4.82 o 
  -3  10   7       96.45      113.21     13.89 o 
  -2  10   7        8.94        7.23      7.31 o 
  -1  10   7       68.25       72.23      8.25 o 
   0  10   7       20.84       12.84      7.29 o 
   1  10   7        1.55        8.48      7.06 o 
   2  10   7      149.46      196.25     24.06 o 
   3  10   7       40.87       48.13     12.99 o 
   4  10   7        1.89        4.90      6.88 o 
   5  10   7       12.32       17.22      8.08 o 
   6  10   7        6.94       14.37      8.49 o 
   7  10   7       61.73      100.12     17.95 o 
   8  10   7       13.54       24.36      9.81 o 
 -13  11   7       10.54       15.55      7.01 o 
 -12  11   7       38.28       32.66      8.23 o 
 -11  11   7        0.49        5.84     15.15 o 
 -10  11   7       15.02       23.46     11.81 o 
  -9  11   7        3.27        5.79      9.55 o 
  -8  11   7      110.26      132.96     14.29 o 
  -7  11   7        0.35       15.49      8.70 o 
  -6  11   7      166.01      189.00     26.31 o 
  -5  11   7      543.70      528.58     23.65 o 
  -4  11   7       14.91       21.14      6.13 o 
  -3  11   7        7.84       11.40      5.74 o 
  -2  11   7      204.42      202.57     13.63 o 
  -1  11   7       38.99       52.05      7.40 o 
   0  11   7      421.50      401.77     29.49 o 
   1  11   7       97.05       99.27     16.91 o 
   2  11   7        7.97       -2.07      5.90 o 
   3  11   7        3.53        5.41      6.73 o 
   4  11   7        3.73       -1.30      6.02 o 
   5  11   7       13.43        9.70      7.62 o 
   6  11   7       27.23       25.46      9.73 o 
   7  11   7       63.06       68.33     14.84 o 
   8  11   7       68.12       85.68     17.22 o 
 -13  12   7       17.76       10.06     13.71 o 
 -12  12   7       19.77       34.10      8.87 o 
 -11  12   7        0.72       12.33      5.52 o 
 -10  12   7      124.37      131.58     15.06 o 
  -9  12   7       18.10       24.37      6.22 o 
  -8  12   7        1.40       11.14      5.52 o 
  -7  12   7      276.77      302.47     27.66 o 
  -6  12   7      240.06      243.17     17.03 o 
  -5  12   7        2.14        1.21      7.59 o 
  -4  12   7        4.39       12.30     10.15 o 
  -3  12   7       20.65       20.39      6.43 o 
  -2  12   7      108.76      109.84      9.49 o 
  -1  12   7      117.06      110.06     10.68 o 
   0  12   7      196.68      185.40     20.17 o 
   1  12   7       32.94       19.13      9.28 o 
   2  12   7       42.28       55.67     13.86 o 
   3  12   7        0.27       -3.99      6.11 o 
   4  12   7      203.32      216.36     22.02 o 
   5  12   7       18.11       39.63     12.11 o 
   6  12   7        0.61        5.90      6.89 o 
   7  12   7       21.61       27.94      9.13 o 
 -12  13   7       12.45       -4.50      7.21 o 
 -11  13   7       26.68       43.92      8.54 o 
 -10  13   7       85.25       90.68     28.61 o 
  -9  13   7       32.92       48.22     16.91 o 
  -8  13   7        0.67        1.92     11.13 o 
  -7  13   7      154.74      171.63     26.90 o 
  -6  13   7      110.55      153.03     15.59 o 
  -5  13   7        3.80        2.56      5.32 o 
  -4  13   7       43.13       47.42      8.95 o 
  -3  13   7      117.96      104.46     11.86 o 
  -2  13   7        6.35       15.34      9.32 o 
  -1  13   7       47.00       68.39      8.97 o 
   0  13   7       86.30       69.95     15.27 o 
   1  13   7       32.41       40.13     12.60 o 
   2  13   7       29.38       27.14     10.45 o 
   3  13   7        1.21        9.24      8.11 o 
   4  13   7        9.66       14.80      8.19 o 
   5  13   7       93.36      107.92     17.87 o 
   6  13   7       26.34       51.33     12.63 o 
   7  13   7        0.01       25.59     10.43 o 
 -12  14   7       43.44       32.70     12.89 o 
 -11  14   7       16.99       34.74     22.74 o 
 -10  14   7        2.61        3.97      9.69 o 
  -9  14   7       93.64       90.05     13.01 o 
  -8  14   7       23.99       31.28      8.59 o 
  -7  14   7       14.55       25.06      8.67 o 
  -6  14   7       13.97       20.01      7.65 o 
  -5  14   7       15.82       23.27     11.86 o 
  -4  14   7       95.07       93.34     12.18 o 
  -3  14   7       12.38        5.41     14.04 o 
  -2  14   7        0.01       -1.07      4.98 o 
  -1  14   7        3.23        0.39      6.80 o 
   0  14   7       12.83       29.93     11.66 o 
   1  14   7      194.27      211.16     22.10 o 
   2  14   7       16.62        3.52      7.55 o 
   3  14   7       56.62       61.49     14.65 o 
   4  14   7       14.90       31.39     11.27 o 
   5  14   7       13.47       20.21      9.31 o 
   6  14   7       67.82      127.87     19.90 o 
 -11  15   7      212.06      246.91     35.06 o 
 -10  15   7       33.27       56.01     26.59 o 
  -9  15   7        0.00       21.07     12.73 o 
  -8  15   7      174.53      199.17     16.77 o 
  -7  15   7       35.49       19.96     13.18 o 
  -6  15   7       27.89       40.38      9.48 o 
  -5  15   7       64.61       76.35     11.26 o 
  -4  15   7       95.29      127.55     18.98 o 
  -3  15   7       14.96       34.35     15.77 o 
  -2  15   7        3.62        9.24      8.76 o 
  -1  15   7       18.72        9.08      8.41 o 
   0  15   7        9.87       -0.66      7.75 o 
   1  15   7        2.55       11.12     14.00 o 
   2  15   7       82.62       86.48     17.23 o 
   3  15   7        1.01        8.89      8.47 o 
   4  15   7       19.43       32.81     11.83 o 
   5  15   7      149.11      209.88     21.93 o 
 -10  16   7        1.10       -3.60     11.78 o 
  -9  16   7       13.65       31.25     10.37 o 
  -8  16   7        0.22       15.64     11.16 o 
  -7  16   7        1.96       10.31      7.27 o 
  -6  16   7       91.48       97.49     13.57 o 
  -5  16   7       93.33       93.29     26.07 o 
  -4  16   7       14.26       13.84      7.88 o 
  -3  16   7       48.47       79.19     11.57 o 
  -2  16   7      170.89      182.80     14.56 o 
  -1  16   7       83.02      104.96     18.78 o 
   0  16   7      155.47      190.20     20.79 o 
   1  16   7      287.49      304.63     19.10 o 
   2  16   7        0.53       12.59      8.36 o 
   3  16   7       18.24       20.07      9.73 o 
   4  16   7       29.98       32.53     10.24 o 
  -9  17   7       78.34       82.71     24.27 o 
  -8  17   7        3.96      -12.23     12.23 o 
  -7  17   7      160.41      209.74     22.27 o 
  -6  17   7      169.76      176.04     18.17 o 
  -5  17   7      268.73      280.62     19.81 o 
  -4  17   7      133.33      136.53     20.91 o 
  -3  17   7       28.63       23.38      8.65 o 
  -2  17   7        6.19        9.42      8.11 o 
  -1  17   7       10.58       11.72      8.92 o 
   0  17   7       17.80       36.24      8.85 o 
   1  17   7       43.21       42.59     10.92 o 
   2  17   7      177.90      225.71     23.47 o 
   3  17   7        3.34       10.41      7.90 o 
  -8  18   7      191.02      263.07     37.49 o 
  -7  18   7      137.85      161.91     29.84 o 
  -6  18   7        8.64       14.93     18.44 o 
  -5  18   7       43.87       47.66     10.83 o 
  -4  18   7       16.66       20.57      9.50 o 
  -3  18   7       32.64       38.71     11.45 o 
  -2  18   7       25.26       17.09      9.98 o 
  -1  18   7        6.39        5.50      8.37 o 
   0  18   7       10.52       21.74      7.64 o 
   1  18   7       62.06       75.91     11.83 o 
   2  18   7      151.21      208.95     26.60 o 
  -6  19   7        9.44       18.38     16.01 o 
  -5  19   7       10.84        5.15      8.25 o 
  -4  19   7       71.15       63.55     12.33 o 
  -3  19   7        5.59        2.70      5.77 o 
  -2  19   7       15.37        8.57      9.12 o 
  -1  19   7       10.75       19.58     10.15 o 
   0  19   7       51.83       60.23     15.78 o 
 -15   0   8       34.04       36.75     11.79 o 
 -14   0   8      152.80      143.87     21.32 o 
 -13   0   8       64.65       52.71     10.69 o 
 -12   0   8      275.81      254.56     43.44 o 
 -11   0   8      167.74      164.52     15.69 o 
 -10   0   8        0.85        7.05      4.89 o 
  -9   0   8      280.56      278.43     23.87 o 
  -8   0   8        7.84       10.35      5.94 o 
  -7   0   8       59.36       63.66      9.81 o 
  -6   0   8      318.58      390.61     35.20 o 
  -5   0   8      598.96      640.78     24.72 o 
  -4   0   8      360.01      372.19     16.53 o 
  -3   0   8        4.73        4.05      5.51 o 
  -2   0   8        0.35        0.82      3.07 o 
  -1   0   8       22.39       29.11      5.33 o 
   0   0   8      316.57      300.85     21.49 o 
   1   0   8      141.40      135.55     16.99 o 
   2   0   8       85.80       87.67     14.42 o 
   3   0   8       70.25       67.37     12.75 o 
   4   0   8      176.29      175.47     18.30 o 
   5   0   8      295.50      339.61     26.21 o 
   6   0   8      269.83      263.89     24.41 o 
   7   0   8       14.39       20.80     10.66 o 
   8   0   8        0.65        9.57      8.99 o 
   9   0   8       11.20        7.49      9.39 o 
 -15   1   8       99.44      100.27     21.34 o 
 -14   1   8       14.92        9.58      5.27 o 
 -13   1   8       15.24       19.97      6.22 o 
 -12   1   8        7.54        7.58      4.08 o 
 -11   1   8      325.12      323.86     13.60 o 
 -10   1   8      309.01      303.41     12.66 o 
  -9   1   8       51.37       58.18      6.72 o 
  -8   1   8       12.67        7.52      3.83 o 
  -7   1   8      156.77      147.84      9.50 o 
  -6   1   8        1.42        0.50      3.43 o 
  -5   1   8      873.11      860.73     21.21 o 
  -4   1   8      627.85      637.55     16.74 o 
  -3   1   8        2.95        5.51      2.85 o 
  -2   1   8      346.11      349.88     10.80 o 
  -1   1   8        4.53        1.58      2.27 o 
   0   1   8      118.31       98.98     10.26 o 
   1   1   8      166.31      154.63     11.96 o 
   2   1   8      189.60      173.10     18.25 o 
   3   1   8      221.06      197.76     16.15 o 
   4   1   8       17.41       11.41     13.45 o 
   5   1   8       12.25        7.14      6.28 o 
   6   1   8        0.75       10.85      5.69 o 
   7   1   8      343.24      324.81     19.34 o 
   8   1   8       10.30       19.69      7.23 o 
   9   1   8        6.79       12.76      6.64 o 
 -15   2   8       34.09       42.81      8.42 o 
 -14   2   8        4.74        2.25      4.43 o 
 -13   2   8        4.59        6.58      5.22 o 
 -12   2   8       54.89       39.09     10.74 o 
 -11   2   8      172.98      171.84     13.25 o 
 -10   2   8      196.05      193.04     10.40 o 
  -9   2   8      329.85      352.03     14.07 o 
  -8   2   8       61.98       68.79      6.84 o 
  -7   2   8       27.58       24.99      4.64 o 
  -6   2   8      287.55      275.06     11.13 o 
  -5   2   8        7.79        3.73      3.43 o 
  -4   2   8       99.15       88.99      6.79 o 
  -3   2   8       77.36       83.29      6.29 o 
  -2   2   8       67.07       63.50      5.30 o 
  -1   2   8       96.20      101.83      6.19 o 
   0   2   8        0.38        2.72      4.14 o 
   1   2   8      129.96      114.45     19.39 o 
   2   2   8      624.86      573.37     23.13 o 
   3   2   8        0.48        4.49      4.41 o 
   4   2   8       11.04       20.42      6.87 o 
   5   2   8      206.05      213.17     14.37 o 
   6   2   8       27.55       34.63      8.15 o 
   7   2   8       42.68       48.28      9.41 o 
   8   2   8        4.94        9.70      6.78 o 
   9   2   8       95.04       90.31     12.81 o 
 -15   3   8        0.34      -11.28     11.28 o 
 -14   3   8        4.97        6.09      5.40 o 
 -13   3   8        7.00       13.11      5.06 o 
 -12   3   8        3.00        3.00      3.52 o 
 -11   3   8        8.26        9.25      5.41 o 
 -10   3   8       70.60       75.46      8.33 o 
  -9   3   8      418.96      394.53     16.48 o 
  -8   3   8      130.10      148.74     11.71 o 
  -7   3   8       10.18        8.09      3.80 o 
  -6   3   8      129.06      139.62     10.75 o 
  -5   3   8      453.44      472.72     16.30 o 
  -4   3   8        5.25        9.08      5.20 o 
  -3   3   8       44.36       54.76      5.89 o 
  -2   3   8      123.41      143.89      7.97 o 
  -1   3   8      112.63      101.81      9.93 o 
   0   3   8      328.71      319.93     27.18 o 
   1   3   8      481.28      461.51     19.82 o 
   2   3   8        2.18        3.62      4.33 o 
   3   3   8      705.54      644.29     25.55 o 
   4   3   8      731.65      662.86     26.55 o 
   5   3   8       42.88       41.81      8.17 o 
   6   3   8      239.23      219.75     15.25 o 
   7   3   8        9.04       25.57      6.94 o 
   8   3   8       87.03       92.17     12.16 o 
   9   3   8       40.29       56.23     14.75 o 
 -15   4   8       51.12       20.38     15.39 o 
 -14   4   8        2.88        1.32      4.86 o 
 -13   4   8       46.65       45.75      7.74 o 
 -12   4   8       70.12       37.88     11.51 o 
 -11   4   8       59.51       49.80      7.54 o 
 -10   4   8      686.89      626.37     39.13 o 
  -9   4   8        4.97        3.22      3.74 o 
  -8   4   8      184.81      192.00     14.89 o 
  -7   4   8       42.62       47.97     11.46 o 
  -6   4   8      443.70      441.15     20.79 o 
  -5   4   8        4.26        2.43      6.98 o 
  -4   4   8      128.62      138.65      8.39 o 
  -3   4   8      152.17      155.44      8.51 o 
  -2   4   8       10.49       12.05      3.09 o 
  -1   4   8        0.05        3.59      3.28 o 
   0   4   8      195.37      174.33     11.83 o 
   1   4   8      208.93      192.86     12.28 o 
   2   4   8       60.57       43.86      7.42 o 
   3   4   8      134.28      140.33     14.44 o 
   4   4   8       95.34       71.36      9.48 o 
   5   4   8       86.13       86.32     10.59 o 
   6   4   8      259.93      257.13     16.40 o 
   7   4   8       22.35       36.59      7.23 o 
   8   4   8       29.65       37.81      7.79 o 
 -15   5   8        3.73        6.09     13.69 o 
 -14   5   8       14.93       13.68      6.31 o 
 -13   5   8       25.70       15.79      4.73 o 
 -12   5   8       58.68       44.65     10.73 o 
 -11   5   8       33.01       40.82      7.28 o 
 -10   5   8       84.19       86.84      9.48 o 
  -9   5   8       43.43       53.51     14.45 o 
  -8   5   8        0.42        7.41      5.03 o 
  -7   5   8       42.33       54.33     15.98 o 
  -6   5   8      113.75      108.01     17.73 o 
  -5   5   8       15.04       27.99      6.94 o 
  -4   5   8     1133.82     1101.77     36.25 o 
  -3   5   8       30.51       28.48      8.09 o 
  -2   5   8       90.16       99.63      6.87 o 
  -1   5   8      165.47      165.50     10.78 o 
   0   5   8       91.95       82.01      9.05 o 
   1   5   8       26.94       30.72      8.78 o 
   2   5   8       42.80       45.58      7.15 o 
   3   5   8       91.71       88.30     10.39 o 
   4   5   8       22.20       24.51      6.42 o 
   5   5   8        3.16       11.15      9.55 o 
   6   5   8       20.09       18.06      5.88 o 
   7   5   8        1.54       10.91      7.82 o 
   8   5   8        7.03       26.22     12.86 o 
 -15   6   8       21.69       11.71     15.62 o 
 -14   6   8        0.94        5.57      5.46 o 
 -13   6   8        0.00        7.66      3.69 o 
 -12   6   8        1.94        3.16      4.35 o 
 -11   6   8       26.24       21.24      5.67 o 
 -10   6   8       15.48       21.79      7.02 o 
  -9   6   8       25.19       22.99      8.98 o 
  -8   6   8       35.88       23.61      7.66 o 
  -7   6   8        2.00        5.11      5.70 o 
  -6   6   8       12.65        7.14      5.71 o 
  -5   6   8       23.26       12.64      5.73 o 
  -4   6   8      198.92      226.76     16.96 o 
  -3   6   8      540.79      489.31     17.59 o 
  -2   6   8       76.23       72.23      8.37 o 
  -1   6   8      226.00      206.25     19.51 o 
   0   6   8       88.76       99.73      8.79 o 
   1   6   8        5.44       18.88      5.73 o 
   2   6   8      143.20      135.49     11.36 o 
   3   6   8        5.85       12.18      4.22 o 
   4   6   8       79.46       71.68     10.51 o 
   5   6   8       56.40       71.83      9.60 o 
   6   6   8       10.37       31.22      7.14 o 
   7   6   8       53.99       70.27     10.59 o 
   8   6   8      292.89      308.48     19.69 o 
 -14   7   8        8.88       21.26      9.18 o 
 -13   7   8       42.06       26.08      6.26 o 
 -12   7   8        0.81        0.36      4.37 o 
 -11   7   8       58.09       56.49      9.98 o 
 -10   7   8       40.92       40.94      8.65 o 
  -9   7   8      102.27       95.20     12.57 o 
  -8   7   8       97.09       98.12     12.22 o 
  -7   7   8        3.26        4.67      7.59 o 
  -6   7   8       40.96       50.77      8.85 o 
  -5   7   8       57.65       46.46      8.34 o 
  -4   7   8        4.89        3.91      4.90 o 
  -3   7   8      132.34      117.51     16.10 o 
  -2   7   8      122.03      133.29      9.97 o 
  -1   7   8      311.75      299.76     23.67 o 
   0   7   8       54.27       62.01     13.20 o 
   1   7   8      106.53       93.71     15.81 o 
   2   7   8       88.11       88.92     15.08 o 
   3   7   8      232.13      234.85     14.07 o 
   4   7   8        1.66       11.10      4.58 o 
   5   7   8        0.91        1.40     11.22 o 
   6   7   8      100.80      140.71     14.45 o 
   7   7   8        2.43        7.24     11.44 o 
   8   7   8        0.82       14.17      6.88 o 
 -14   8   8       41.06       18.80     15.78 o 
 -13   8   8       24.51       18.03      6.19 o 
 -12   8   8        5.93        7.18     11.05 o 
 -11   8   8      118.75      128.66     14.52 o 
 -10   8   8        0.64       10.22      6.60 o 
  -9   8   8       75.48       75.89     11.97 o 
  -8   8   8       36.32       35.50      8.19 o 
  -7   8   8      194.59      202.46     18.01 o 
  -6   8   8        3.80        5.39      5.19 o 
  -5   8   8      400.96      392.51     19.78 o 
  -4   8   8      415.58      401.65     19.57 o 
  -3   8   8       60.03       39.36     30.92 o 
  -2   8   8       35.94       35.24      5.93 o 
  -1   8   8        0.62        1.73      5.16 o 
   0   8   8      167.17      139.65     19.52 o 
   1   8   8        1.18        1.48      6.06 o 
   2   8   8       59.24       50.77     12.80 o 
   3   8   8       66.16       66.33     14.28 o 
   4   8   8       84.13       85.87     16.62 o 
   5   8   8       96.14      101.69     17.95 o 
   6   8   8       45.07       25.85      8.46 o 
   7   8   8       12.68       20.72      4.89 o 
 -14   9   8        8.72        5.19     13.45 o 
 -13   9   8       11.65        8.90     10.20 o 
 -12   9   8       51.93       67.79     16.98 o 
 -11   9   8        5.16       17.09      8.67 o 
 -10   9   8       23.86       43.33      8.59 o 
  -9   9   8        0.27        4.15      4.93 o 
  -8   9   8        8.00        7.00      5.60 o 
  -7   9   8       47.24       31.20     10.73 o 
  -6   9   8      443.40      330.01     61.59 o 
  -5   9   8       86.17      109.20     14.92 o 
  -4   9   8      569.65      490.76     22.26 o 
  -3   9   8       10.44       13.13      5.28 o 
  -2   9   8      794.83      707.98     43.72 o 
  -1   9   8      367.98      336.48     26.88 o 
   0   9   8       95.21       98.26     16.99 o 
   1   9   8        1.92       12.46      8.45 o 
   2   9   8      105.56      102.55     17.94 o 
   3   9   8      127.06       43.63     11.44 o 
   4   9   8        1.81        4.83      4.09 o 
   5   9   8       31.44       31.61      9.80 o 
   6   9   8        0.18        4.43      7.27 o 
   7   9   8       64.42       82.72     16.93 o 
 -13  10   8      116.37      107.49     23.66 o 
 -12  10   8        7.84       28.28     16.97 o 
 -11  10   8        7.89       20.13     20.04 o 
 -10  10   8      103.02       84.86     18.50 o 
  -9  10   8      119.06      119.85     41.60 o 
  -8  10   8       42.58       20.71     24.32 o 
  -7  10   8      137.58      132.62     14.25 o 
  -6  10   8        3.26        8.01      6.22 o 
  -5  10   8       50.85       55.52      9.39 o 
  -4  10   8       14.44       16.51      6.38 o 
  -3  10   8      300.19      314.20     16.83 o 
  -2  10   8       39.91       57.34      9.95 o 
  -1  10   8      445.52      420.37     30.96 o 
   0  10   8       51.55       28.64     10.22 o 
   1  10   8       57.17        5.62      4.96 o 
   2  10   8        0.37        2.38      5.16 o 
   3  10   8      274.46      289.91     25.90 o 
   4  10   8       70.02       90.18     17.73 o 
   5  10   8       59.52       61.47     14.61 o 
   6  10   8        5.91       21.36      9.57 o 
 -13  11   8      216.13      231.80     33.42 o 
 -12  11   8      281.05      298.05     24.10 o 
 -11  11   8       14.21       17.54     14.70 o 
 -10  11   8       22.52       34.99     21.51 o 
  -9  11   8       35.87       46.65      9.30 o 
  -8  11   8      131.09      174.60     17.65 o 
  -7  11   8       13.69       25.42      7.92 o 
  -6  11   8      416.87      404.71     21.25 o 
  -5  11   8      192.29      184.90     14.82 o 
  -4  11   8       24.54       36.84     13.66 o 
  -3  11   8      464.03      453.67     21.00 o 
  -1  11   8        9.86        5.63      6.11 o 
   0  11   8       17.16       11.24      8.19 o 
   1  11   8      421.75      455.99     33.30 o 
   2  11   8       37.42       35.48     11.55 o 
   3  11   8        4.11       17.80      9.33 o 
   4  11   8        8.28        8.79      7.97 o 
   5  11   8       20.49       15.60      8.97 o 
   6  11   8       86.35      122.07     20.39 o 
 -12  12   8       83.70       88.57     22.95 o 
 -11  12   8       33.93       50.70     24.04 o 
 -10  12   8       22.03       38.24     13.90 o 
  -9  12   8        2.58        7.23     10.68 o 
  -8  12   8       13.27       21.09      8.38 o 
  -7  12   8      349.23      359.41     20.76 o 
  -6  12   8      103.13      108.70     12.80 o 
  -5  12   8        6.65       -3.90      7.65 o 
  -4  12   8        3.27       14.98      8.78 o 
  -3  12   8       66.12       77.58     28.96 o 
  -2  12   8       21.50       27.76     10.98 o 
  -1  12   8      544.40      532.63     36.68 o 
   0  12   8       47.08       56.07     14.35 o 
   1  12   8       50.83       65.29     15.60 o 
   2  12   8       94.70      105.23     19.60 o 
   3  12   8      124.70      185.65     25.27 o 
   4  12   8      134.76      169.96     24.21 o 
   5  12   8       82.80       88.25     17.38 o 
   6  12   8        1.24       17.18      8.25 o 
 -11  13   8        0.15       23.63     12.02 o 
 -10  13   8        6.17        5.50      5.58 o 
  -9  13   8       17.01       20.18      7.14 o 
  -8  13   8        0.08        5.98      8.91 o 
  -7  13   8       82.36       97.45     12.88 o 
  -6  13   8        9.49       20.91      6.47 o 
  -5  13   8      102.61      115.49     24.66 o 
  -4  13   8        1.03        9.85      5.44 o 
  -3  13   8      166.80      162.48     14.19 o 
  -2  13   8        1.65       10.44      8.48 o 
  -1  13   8       97.55      127.70     21.31 o 
   0  13   8        6.80        3.78      7.41 o 
   1  13   8       51.99       71.55     15.61 o 
   2  13   8       46.45       80.42     17.16 o 
   3  13   8       12.40       12.30      9.12 o 
   4  13   8        1.08       14.33      8.00 o 
   5  13   8      177.62      280.25     26.87 o 
 -11  14   8       65.82       25.30     13.35 o 
 -10  14   8        3.65       11.99      9.62 o 
  -9  14   8       59.40       78.72     17.73 o 
  -8  14   8        8.46       16.42     13.50 o 
  -7  14   8       12.51       24.58      7.85 o 
  -6  14   8       12.69       14.09      7.27 o 
  -5  14   8        6.56        2.72      7.36 o 
  -4  14   8       31.77       34.74      8.78 o 
  -3  14   8        4.77       13.35     12.64 o 
  -2  14   8        0.70        2.39      7.00 o 
  -1  14   8      112.24       97.25     18.73 o 
   0  14   8        5.69        8.28      9.24 o 
   1  14   8       44.95       44.90     13.35 o 
   2  14   8       60.51       60.06     14.62 o 
   3  14   8      204.64      260.42     25.79 o 
   4  14   8        4.09       16.53      8.80 o 
 -10  15   8       25.18       38.76     15.78 o 
  -9  15   8        7.70        4.57     10.82 o 
  -8  15   8        3.38       13.33      7.24 o 
  -7  15   8       40.87       38.50      9.49 o 
  -6  15   8      105.68      142.73     15.38 o 
  -5  15   8      102.35      117.30     36.53 o 
  -4  15   8       16.63       25.61      6.65 o 
  -3  15   8       79.76       91.51     11.03 o 
  -2  15   8      153.68      171.51     24.34 o 
  -1  15   8       10.78       22.17     11.06 o 
   0  15   8       27.00       17.49      9.91 o 
   1  15   8        7.87       27.63     11.34 o 
   2  15   8       38.21       38.28     11.50 o 
   3  15   8       47.62       51.37     13.46 o 
  -9  16   8       13.90       19.54     14.58 o 
  -8  16   8       58.37       53.61     14.27 o 
  -7  16   8        6.87        8.12     13.24 o 
  -6  16   8        0.78        9.31      7.22 o 
  -5  16   8        1.08        7.60      7.06 o 
  -4  16   8       27.81       31.00     16.37 o 
  -3  16   8        0.17       -6.39      6.39 o 
  -2  16   8      134.26      122.10     20.94 o 
  -1  16   8        3.14        1.38      8.14 o 
   0  16   8        0.19        2.81      8.39 o 
   1  16   8        0.01        3.01      7.24 o 
   2  16   8       35.59       38.46     13.92 o 
  -7  17   8        0.52       -0.62     15.11 o 
  -6  17   8       36.94       44.65     17.21 o 
  -5  17   8        0.70        4.73      7.02 o 
  -4  17   8       24.97       37.92      9.46 o 
  -3  17   8       89.39      107.77     19.85 o 
  -2  17   8        2.21        1.77      8.19 o 
  -1  17   8        0.00        0.93      7.73 o 
   0  17   8       24.63       32.62     13.27 o 
   1  17   8        2.83       12.11      9.88 o 
  -5  18   8        6.25        4.14     14.35 o 
  -4  18   8       27.31       46.25     10.29 o 
  -3  18   8        2.33        6.36     10.38 o 
  -2  18   8       14.74       20.11     11.39 o 
 -14   1   9        0.67       -0.20      3.53 o 
 -13   1   9        0.00       -4.67      5.10 o 
 -12   1   9       11.95        6.98      4.87 o 
 -11   1   9       46.77       40.12      7.91 o 
 -10   1   9      298.31      267.98     18.05 o 
  -9   1   9        0.01       -0.93      3.72 o 
  -8   1   9       35.49       37.26      6.22 o 
  -7   1   9        0.92        1.90      3.76 o 
  -6   1   9      113.97      133.91      9.28 o 
  -5   1   9       19.31       20.36      3.95 o 
  -4   1   9      273.63      266.02     10.57 o 
  -3   1   9       28.53       22.36      3.66 o 
  -2   1   9       20.79       25.32      4.58 o 
  -1   1   9      519.13      487.89     21.00 o 
   0   1   9      188.50      179.09     12.35 o 
   1   1   9      127.41      121.24     12.19 o 
   2   1   9       11.43       15.10      5.93 o 
   3   1   9        0.38        4.98      4.42 o 
   4   1   9       29.79       29.31      7.40 o 
   5   1   9       52.12       61.37      9.95 o 
   6   1   9       27.30       20.09      7.05 o 
   7   1   9        5.24       13.10      6.58 o 
 -15   2   9        2.82        7.19     14.27 o 
 -14   2   9        1.19        3.08      4.11 o 
 -13   2   9       11.60       17.44      6.20 o 
 -12   2   9      167.47      136.07     12.54 o 
 -11   2   9       19.52       13.49      4.44 o 
 -10   2   9       98.85      108.65     10.82 o 
  -9   2   9       92.35       70.71      8.88 o 
  -8   2   9       29.95       33.64      6.67 o 
  -7   2   9        0.68        5.79      4.00 o 
  -6   2   9      113.98      145.01     14.35 o 
  -5   2   9      306.41      306.93     11.47 o 
  -4   2   9       13.81       13.69      3.41 o 
  -3   2   9        1.02        2.01      2.20 o 
  -2   2   9       13.75       13.30      3.57 o 
  -1   2   9       83.30       87.94     10.22 o 
   0   2   9       60.69       58.52     13.99 o 
   1   2   9      139.10      138.34     13.04 o 
   2   2   9      154.97      151.32     12.72 o 
   3   2   9        0.06        9.56      5.47 o 
   4   2   9       38.12       34.53     10.25 o 
   5   2   9        5.60       10.40      5.66 o 
   6   2   9       70.31       68.73     10.72 o 
   7   2   9       19.29       49.55      9.04 o 
 -14   3   9        4.31        8.69     12.89 o 
 -13   3   9       85.50       70.84     15.46 o 
 -12   3   9      294.02      270.20     15.14 o 
 -11   3   9       17.61       15.61      4.81 o 
 -10   3   9        9.10       12.51      5.28 o 
  -9   3   9        0.29       -3.44      3.84 o 
  -8   3   9      159.38      160.49     20.66 o 
  -7   3   9       35.28       36.38      6.53 o 
  -6   3   9     1236.67     1265.37     33.48 o 
  -5   3   9      626.15      642.16     17.53 o 
  -4   3   9      233.64      235.66     11.39 o 
  -3   3   9       13.43        9.53      3.33 o 
  -2   3   9       35.01       32.74      4.74 o 
  -1   3   9      132.07      128.72     10.57 o 
   0   3   9     1087.58     1011.76     34.39 o 
   1   3   9       38.39       35.83      8.16 o 
   2   3   9        1.57        6.38      4.34 o 
   3   3   9       96.31      107.54     17.52 o 
   4   3   9       19.49       26.45      6.78 o 
   5   3   9       76.80       74.54     10.60 o 
   6   3   9        1.09       11.14      6.00 o 
   7   3   9       40.81       46.82      8.95 o 
 -14   4   9       10.17       16.20     14.33 o 
 -13   4   9       10.41       13.77      5.99 o 
 -12   4   9      396.23      381.77     23.31 o 
 -11   4   9      421.59      411.04     18.09 o 
 -10   4   9      101.21      120.34     10.97 o 
  -9   4   9       33.72       26.97      6.08 o 
  -8   4   9        9.85        3.58      4.48 o 
  -7   4   9       20.54       10.79      5.24 o 
  -6   4   9        6.70        9.14      5.69 o 
  -5   4   9       58.57       70.10     10.43 o 
  -4   4   9       68.44       64.82      9.42 o 
  -3   4   9        0.55        5.72      4.11 o 
  -2   4   9       68.16       63.94      8.30 o 
  -1   4   9       41.44       35.00      6.38 o 
   0   4   9      359.28      358.08     17.33 o 
   1   4   9       11.07       14.07      5.01 o 
   2   4   9        0.98       13.99      4.98 o 
   3   4   9       13.93       21.88     12.60 o 
   4   4   9      253.09      251.27     15.70 o 
   5   4   9        5.55       20.79      6.38 o 
   6   4   9      209.44      237.32     16.40 o 
   7   4   9       62.15       64.59     17.31 o 
 -14   5   9        6.57       14.44     13.79 o 
 -13   5   9      254.41      176.31     32.97 o 
 -12   5   9       23.72       30.43      6.73 o 
 -11   5   9       30.36       25.01      5.65 o 
 -10   5   9       68.68       67.53      8.71 o 
  -9   5   9        7.47        8.88      4.69 o 
  -8   5   9       61.33       47.88      9.71 o 
  -7   5   9        8.43       -0.05      4.99 o 
  -6   5   9       55.95       41.35      8.46 o 
  -5   5   9      244.44      238.31     21.23 o 
  -4   5   9       76.44       71.05      9.32 o 
  -3   5   9      428.47      406.33     18.17 o 
  -2   5   9      101.71       89.91     16.06 o 
  -1   5   9      274.84      258.95     23.07 o 
   0   5   9      275.62      276.75     24.26 o 
   1   5   9      187.46      185.96     12.11 o 
   2   5   9       72.90       79.56      9.66 o 
   3   5   9       14.79       19.72     10.62 o 
   4   5   9       54.84       54.46      8.68 o 
   5   5   9       10.21       17.20      7.11 o 
   6   5   9       61.49       86.71     11.13 o 
   7   5   9       69.58       95.76     17.52 o 
 -14   6   9       60.97       90.60     22.26 o 
 -13   6   9        4.29        8.66      5.87 o 
 -12   6   9        0.14        8.17      3.93 o 
 -11   6   9       77.95       70.19      9.00 o 
 -10   6   9       68.31       62.89      8.43 o 
  -9   6   9       27.08       29.08      8.17 o 
  -8   6   9        1.32        2.12      5.58 o 
  -7   6   9       25.30       36.21      8.43 o 
  -6   6   9       16.78       16.01      6.81 o 
  -5   6   9        3.81        9.58      5.75 o 
  -4   6   9        8.03        5.60      4.00 o 
  -3   6   9        0.90       10.30      8.96 o 
  -2   6   9        1.97        5.40      6.30 o 
  -1   6   9       87.00       77.41     15.53 o 
   0   6   9       30.20       34.42     11.05 o 
   1   6   9      145.65      173.29     23.18 o 
   2   6   9      267.92      242.06     22.29 o 
   3   6   9        1.04       21.05      7.44 o 
   4   6   9        3.68       15.15      8.63 o 
   5   6   9      104.92      108.68     12.13 o 
   6   6   9        1.64       34.17      9.96 o 
 -14   7   9        3.75        5.21     14.55 o 
 -13   7   9       78.66       83.41     21.33 o 
 -12   7   9       10.72       19.04      4.76 o 
 -11   7   9       33.20       36.83      8.40 o 
 -10   7   9        1.35        5.02      5.41 o 
  -9   7   9        0.23       -3.44      5.70 o 
  -8   7   9       14.79       12.99      6.83 o 
  -7   7   9      159.36      171.77     14.79 o 
  -6   7   9      321.70      324.67     18.78 o 
  -5   7   9        4.21        7.28      7.14 o 
  -4   7   9       51.57       59.33     17.94 o 
  -3   7   9      112.79      107.38     15.05 o 
  -2   7   9       48.32       41.18     12.64 o 
  -1   7   9       22.84       33.33     10.98 o 
   0   7   9        3.89        4.57      5.88 o 
   1   7   9       98.97      117.30     18.26 o 
   2   7   9      217.08      188.27     19.19 o 
   3   7   9       30.21       35.93     10.89 o 
   4   7   9        3.37       19.58      7.83 o 
   5   7   9      113.47      126.61     19.79 o 
 -13   8   9       70.67       64.73     20.32 o 
 -12   8   9        1.10        7.23      7.99 o 
 -11   8   9        3.08        7.99     11.39 o 
 -10   8   9        7.52        5.30      8.57 o 
  -9   8   9       16.60       14.87     10.15 o 
  -8   8   9      116.21      131.55     14.89 o 
  -7   8   9        9.52        3.51      5.53 o 
  -6   8   9       74.90       64.69     10.27 o 
  -5   8   9       13.58       15.10      6.03 o 
  -4   8   9       12.14       21.06      7.86 o 
  -3   8   9       24.78       11.14      7.68 o 
  -2   8   9      264.82      261.61     23.64 o 
  -1   8   9       16.00       24.22      9.37 o 
   0   8   9       50.46       49.35     11.89 o 
   1   8   9        0.00        0.60      4.63 o 
   2   8   9      204.80      206.03     21.25 o 
   3   8   9      136.31      118.94     18.59 o 
   4   8   9      215.16      276.99     25.21 o 
   5   8   9      100.32       98.74     17.52 o 
   6   8   9       65.42       97.20     17.61 o 
 -13   9   9       77.02       49.79     19.13 o 
 -12   9   9        0.29       24.37      8.76 o 
 -11   9   9       19.75       22.66      7.71 o 
 -10   9   9       24.69       32.82      8.57 o 
  -9   9   9        5.36        5.12      6.86 o 
  -8   9   9       60.73       61.32     11.98 o 
  -7   9   9      144.71      163.29     16.18 o 
  -6   9   9       42.77       49.44      9.45 o 
  -5   9   9       26.96       46.33     10.46 o 
  -4   9   9       13.42       28.25      9.56 o 
  -3   9   9       11.23        8.99      5.47 o 
  -2   9   9      320.43      271.89     24.48 o 
  -1   9   9        7.59        6.25      5.66 o 
   0   9   9      145.93      154.01     21.57 o 
   1   9   9      106.96      113.30     18.85 o 
   2   9   9        0.48        2.98      5.83 o 
   3   9   9       21.07       40.19     12.35 o 
   4   9   9        0.85        4.01      7.09 o 
   5   9   9        8.05       11.30      9.55 o 
 -12  10   9        0.45       -4.22     11.53 o 
 -11  10   9        0.46       12.15     17.78 o 
 -10  10   9       22.43       42.96     19.76 o 
  -9  10   9       72.52      102.83     13.52 o 
  -8  10   9       33.05       34.80      8.25 o 
  -7  10   9       20.38       39.31      8.52 o 
  -6  10   9       13.91        8.86      5.22 o 
  -5  10   9        0.31        7.47     13.67 o 
  -4  10   9        7.37       23.66      9.56 o 
  -3  10   9       23.94       17.19      8.62 o 
  -2  10   9       50.13       55.86     13.73 o 
  -1  10   9       80.28       91.00     17.55 o 
   0  10   9        0.02       11.03      8.69 o 
   1  10   9       27.91       13.53      9.14 o 
   2  10   9       34.50       28.41     11.19 o 
   3  10   9      470.43      430.89     33.37 o 
   4  10   9       42.19       10.79      5.33 o 
   5  10   9       33.88       28.07      7.33 o 
 -12  11   9       10.83       10.02     13.51 o 
 -11  11   9       30.30       40.35     22.74 o 
 -10  11   9        4.59        6.93     14.98 o 
  -9  11   9      310.23      331.88     26.84 o 
  -8  11   9       29.08       19.57     25.44 o 
  -7  11   9        6.46       20.45      6.89 o 
  -6  11   9       41.38       65.08     10.85 o 
  -5  11   9      161.78      169.53     17.72 o 
  -4  11   9      152.78      187.52     38.28 o 
  -3  11   9       81.97       98.79     18.24 o 
  -2  11   9       55.70       45.38     13.36 o 
  -1  11   9        7.11       14.88      9.68 o 
   0  11   9       11.01       10.23      8.78 o 
   1  11   9       18.88        1.11      4.56 o 
   2  11   9       34.25        7.33      5.77 o 
   3  11   9        2.59       30.80      9.83 o 
   4  11   9        5.26        6.26      8.14 o 
 -11  12   9        0.76       -3.24      6.66 o 
 -10  12   9        0.32        8.52     15.71 o 
  -9  12   9      235.91      232.00     18.69 o 
  -8  12   9      103.21       97.61     13.26 o 
  -7  12   9      218.44      235.16     17.86 o 
  -6  12   9        4.25       17.02      9.52 o 
  -5  12   9      168.69      200.86     39.88 o 
  -4  12   9       11.06       22.12     10.32 o 
  -3  12   9      114.69      126.31     21.93 o 
  -2  12   9        4.72        4.21      6.69 o 
  -1  12   9       54.77        3.70      4.93 o 
   0  12   9        5.48        6.90      6.88 o 
   1  12   9        0.12       -2.18      6.35 o 
   2  12   9       87.54      132.86     21.54 o 
   3  12   9      260.88      324.72     29.48 o 
   4  12   9       19.71       42.94     13.18 o 
 -10  13   9        1.63       -5.49     11.14 o 
  -9  13   9        0.17        4.60      6.90 o 
  -8  13   9      267.63      267.82     37.39 o 
  -7  13   9        6.33       18.80      7.08 o 
  -6  13   9       31.16       54.25     12.04 o 
  -5  13   9      154.91      185.69     14.30 o 
  -4  13   9       86.26       62.53     18.07 o 
  -3  13   9        9.83        5.27      6.00 o 
  -2  13   9       17.40       27.96     11.77 o 
  -1  13   9       33.26       36.43     12.61 o 
   0  13   9       11.74       13.49      9.69 o 
   1  13   9       10.16       17.42      9.52 o 
   2  13   9      107.67      154.17     23.59 o 
   3  13   9        0.62        1.43      7.65 o 
  -9  14   9       46.86       72.58     19.41 o 
  -8  14   9       16.91       27.88     13.51 o 
  -7  14   9       15.32       25.18     10.38 o 
  -6  14   9        1.38       17.62     10.04 o 
  -5  14   9        1.77       24.97     17.95 o 
  -4  14   9        2.60       -0.04      6.73 o 
  -3  14   9      137.30       98.42     18.97 o 
  -2  14   9       57.79       49.36     14.46 o 
  -1  14   9        0.47        2.45      7.48 o 
   0  14   9        9.27       13.04      9.99 o 
   1  14   9        2.99        6.90      9.34 o 
   2  14   9      140.35      176.15     25.14 o 
  -8  15   9        4.46        1.26      9.18 o 
  -7  15   9       79.37      106.43     16.84 o 
  -6  15   9       39.66       64.35     10.67 o 
  -5  15   9       97.30      117.05     13.86 o 
  -4  15   9       44.88       25.16     12.16 o 
  -3  15   9       61.70       79.22     17.21 o 
  -2  15   9        7.06       10.48      8.96 o 
  -1  15   9        0.53        8.88      9.25 o 
   0  15   9        0.01        1.91      8.76 o 
  -6  16   9       22.93        9.29     14.55 o 
  -5  16   9       40.10       61.43     10.29 o 
  -4  16   9      178.30      193.13     27.41 o 
  -3  16   9        0.21       -7.08      8.23 o 
  -2  16   9      210.86      245.52     30.77 o 
 -12   0  10       37.60       23.38      8.92 o 
 -11   0  10       46.45       40.68     12.51 o 
 -10   0  10        1.44        9.65      8.42 o 
  -9   0  10        0.08        2.14      7.61 o 
  -8   0  10       13.74       14.63      7.28 o 
  -7   0  10        6.53        9.97      6.54 o 
  -6   0  10        0.35        2.22      4.48 o 
  -5   0  10       18.39       24.75      6.98 o 
  -4   0  10        1.01       -0.21      4.17 o 
  -3   0  10      121.27      117.89     17.32 o 
  -2   0  10        9.89        5.85      7.49 o 
  -1   0  10      114.45      150.34     19.54 o 
   0   0  10      798.99      719.83     39.77 o 
   1   0  10       35.41       30.88      9.95 o 
   2   0  10       23.29       18.84      8.46 o 
   3   0  10       25.77       33.77     11.06 o 
   4   0  10       45.97       53.22     13.02 o 
   5   0  10      810.83      841.91     47.40 o 
 -12   1  10        2.47        3.10      4.08 o 
 -11   1  10      147.57      125.03     12.14 o 
 -10   1  10        5.28        5.08      5.04 o 
  -9   1  10       14.05       12.40      5.73 o 
  -8   1  10        0.08       -0.19      4.35 o 
  -7   1  10      187.43      185.34     12.63 o 
  -6   1  10      785.24      760.44     20.24 o 
  -5   1  10       59.68       70.88      6.58 o 
  -4   1  10       35.48       33.15      4.65 o 
  -3   1  10       67.95       64.45     14.52 o 
  -2   1  10      754.80      704.49     40.55 o 
  -1   1  10        9.29       12.17      9.62 o 
   0   1  10       63.90       68.84      9.74 o 
   1   1  10        1.95        8.07      4.71 o 
   2   1  10       35.65       31.37      7.36 o 
   3   1  10       98.77      110.16     16.09 o 
   4   1  10        0.07       14.71      6.10 o 
   5   1  10      133.43      128.11     14.13 o 
 -12   2  10        4.61        6.28      4.20 o 
 -11   2  10        0.14       -2.06      4.75 o 
 -10   2  10       16.50       26.20      6.89 o 
  -9   2  10       11.96        9.85      5.56 o 
  -8   2  10       14.32       18.47      5.89 o 
  -7   2  10       65.47       52.29      7.82 o 
  -6   2  10       43.66       45.77      7.57 o 
  -5   2  10       24.15       16.12      4.77 o 
  -4   2  10       10.40       11.48      3.03 o 
  -3   2  10      296.12      253.66     22.95 o 
  -2   2  10       94.04       92.33     10.58 o 
  -1   2  10        4.63        3.84      5.05 o 
   0   2  10        7.98       23.07      7.88 o 
   1   2  10        0.55       10.85      5.12 o 
   2   2  10        0.72        3.83      4.40 o 
   3   2  10        0.00       10.18      5.37 o 
   4   2  10      131.95      117.13     13.40 o 
   5   2  10       14.51       23.99      7.21 o 
 -13   3  10       32.18       38.60     17.11 o 
 -12   3  10      118.14      106.10     11.27 o 
 -11   3  10       24.07       25.28      6.88 o 
 -10   3  10       49.73       30.85      7.25 o 
  -9   3  10        0.47       -3.03      4.78 o 
  -8   3  10      259.40      275.02     14.60 o 
  -7   3  10       11.21       11.54      5.02 o 
  -6   3  10        6.80        6.09      4.90 o 
  -5   3  10       65.45       68.05      7.99 o 
  -4   3  10        5.87        9.17      4.88 o 
  -3   3  10       63.57       49.59     13.39 o 
  -2   3  10        2.21       10.93      8.32 o 
  -1   3  10      112.34      120.29     12.43 o 
   0   3  10       45.76       60.44      8.55 o 
   1   3  10        0.10       -0.22      7.18 o 
   2   3  10        2.10       20.61     10.30 o 
   3   3  10        9.14       27.97      9.79 o 
   4   3  10       97.62       82.21     10.79 o 
   5   3  10       57.12       74.10     10.66 o 
 -13   4  10       29.39        8.93     14.81 o 
 -12   4  10       10.08       24.62      6.15 o 
 -11   4  10      200.46      196.04     15.24 o 
 -10   4  10        0.07        0.19      5.20 o 
  -9   4  10       73.01       74.92     12.43 o 
  -8   4  10       30.00       43.74      7.72 o 
  -7   4  10        7.89       10.77      5.11 o 
  -6   4  10      686.94      685.99     22.96 o 
  -5   4  10       23.01       29.94      5.40 o 
  -4   4  10       10.59        6.14      4.32 o 
  -3   4  10      146.32      140.53     20.87 o 
  -2   4  10       24.61       11.68      8.67 o 
  -1   4  10        0.17        0.44      7.41 o 
   0   4  10        5.65        5.36      8.17 o 
   1   4  10        0.77       -3.22      8.32 o 
   2   4  10        0.20        1.80      8.37 o 
   3   4  10       28.69       43.82      7.57 o 
   4   4  10        0.10        2.75      7.27 o 
   5   4  10        0.20       21.23      7.49 o 
 -13   5  10       31.90       24.15     15.11 o 
 -12   5  10      159.78      178.73     14.91 o 
 -11   5  10      117.42      105.42     14.07 o 
 -10   5  10      161.48      133.62     12.84 o 
  -9   5  10       20.46       19.93      6.51 o 
  -8   5  10      156.59      188.19     14.46 o 
  -7   5  10        1.83        6.68      4.71 o 
  -6   5  10      195.22      198.56     12.29 o 
  -5   5  10      520.95      489.27     21.87 o 
  -4   5  10        0.47        5.47      8.23 o 
  -3   5  10       39.32       32.13     12.18 o 
  -2   5  10        1.62        9.58      9.02 o 
  -1   5  10        0.92       -0.01      8.55 o 
   0   5  10      113.41      101.37     17.53 o 
   1   5  10        0.60        3.32      6.82 o 
   2   5  10        0.38        7.38      6.93 o 
   3   5  10       28.69       18.44      9.58 o 
   4   5  10        5.91       13.95      7.86 o 
   5   5  10       24.67       47.74     11.20 o 
 -13   6  10        0.01       10.59     14.25 o 
 -12   6  10       79.49       91.04     13.15 o 
 -11   6  10        0.09        5.67      5.09 o 
 -10   6  10        3.34        0.43      4.57 o 
  -9   6  10       19.24       22.77      9.85 o 
  -8   6  10        5.94        7.21      5.38 o 
  -7   6  10       84.08       87.55     22.82 o 
  -6   6  10       35.56       36.10      8.11 o 
  -5   6  10        0.05        3.85      9.46 o 
  -4   6  10       22.99       16.16     11.67 o 
  -3   6  10        4.95       -5.17      6.33 o 
  -2   6  10        6.43        7.87      8.50 o 
  -1   6  10      126.75      137.16     21.59 o 
   0   6  10        0.31        5.59      7.37 o 
   1   6  10       49.80       30.43     10.67 o 
   2   6  10       48.50       45.86     12.24 o 
   3   6  10       50.12       50.78     13.84 o 
   4   6  10      114.52      105.63     17.48 o 
 -12   7  10       33.92       55.09     19.08 o 
 -11   7  10        7.51       11.83      5.52 o 
 -10   7  10       22.24       25.62      6.90 o 
  -9   7  10        5.23        9.77      6.75 o 
  -8   7  10        1.85       12.09      6.43 o 
  -7   7  10       30.30       31.70      8.54 o 
  -6   7  10       56.99       54.02      9.70 o 
  -5   7  10       17.64       24.69      9.51 o 
  -4   7  10      197.21      183.06     24.93 o 
  -3   7  10        0.45       -5.84      5.84 o 
  -2   7  10        0.01        9.83      8.55 o 
  -1   7  10       23.49       23.64     10.01 o 
   0   7  10       99.58       86.34     17.21 o 
   1   7  10       14.85       19.96      9.46 o 
   2   7  10        0.01       15.41      8.11 o 
   3   7  10      325.60      364.09     29.49 o 
   4   7  10       52.53       86.26     15.58 o 
 -12   8  10        4.86       -4.37     12.26 o 
 -11   8  10       58.72       47.47      7.99 o 
 -10   8  10       12.87       19.08     13.17 o 
  -9   8  10       72.40       86.92     13.14 o 
  -8   8  10        4.39        2.84      6.02 o 
  -7   8  10       48.14       63.41     15.01 o 
  -6   8  10       31.52       42.23     24.05 o 
  -5   8  10        9.73       21.17      5.79 o 
  -4   8  10       17.53        9.18      8.32 o 
  -3   8  10        0.05       -4.64      6.40 o 
  -2   8  10       67.16       61.60     15.81 o 
  -1   8  10      206.93      191.84     25.61 o 
   0   8  10        5.29       18.79      7.57 o 
   1   8  10       11.42       26.95      9.28 o 
   2   8  10      172.46      163.87     22.73 o 
   3   8  10      122.97      108.63     17.44 o 
 -11   9  10       57.08       48.01     19.95 o 
 -10   9  10      166.03      175.60     37.88 o 
  -9   9  10        0.00        6.92      8.39 o 
  -8   9  10       14.72       19.53      7.25 o 
  -7   9  10       70.87       63.63     11.06 o 
  -6   9  10       10.21       22.91     12.24 o 
  -5   9  10       51.59       60.78     11.75 o 
  -4   9  10       89.68       85.99     18.10 o 
  -3   9  10        1.07        4.20      6.06 o 
  -2   9  10      464.99      452.24     34.16 o 
  -1   9  10       13.80       22.59      9.12 o 
   0   9  10       74.25       53.73     12.28 o 
   1   9  10      112.25      119.61     19.85 o 
   2   9  10        1.29       17.00      6.63 o 
   3   9  10       48.89       96.24     16.71 o 
 -11  10  10       25.51       49.45     19.67 o 
 -10  10  10       80.87       74.94     18.55 o 
  -9  10  10      142.37      152.05     33.67 o 
  -8  10  10      183.67      195.25     16.61 o 
  -7  10  10      106.08      100.72     15.50 o 
  -6  10  10       90.60      130.08     36.57 o 
  -5  10  10       25.86       14.51      6.53 o 
  -4  10  10       55.08       47.59     13.51 o 
  -3  10  10      381.68      381.46     30.76 o 
  -2  10  10       88.97      109.88     20.38 o 
  -1  10  10       71.77       77.19     16.89 o 
   0  10  10       95.58       87.90     17.63 o 
   1  10  10       14.24       36.61     10.02 o 
   2  10  10      165.40      156.88     22.95 o 
 -10  11  10      122.06       86.24     23.97 o 
  -9  11  10        6.51        3.67     17.34 o 
  -8  11  10       22.06       31.60      8.66 o 
  -7  11  10       67.21       83.12     24.33 o 
  -6  11  10       11.83       26.83     23.22 o 
  -5  11  10       35.09       26.49      8.17 o 
  -4  11  10        2.38        0.99      5.77 o 
  -3  11  10       55.51       52.42     13.98 o 
  -2  11  10       36.68       18.57      8.82 o 
  -1  11  10        0.08        9.08      7.19 o 
   0  11  10       33.37       35.41     13.26 o 
   1  11  10       67.65       62.51     15.78 o 
   2  11  10       37.38       52.39     15.35 o 
  -9  12  10       23.18        1.87      8.41 o 
  -8  12  10       11.72       16.05     19.70 o 
  -7  12  10       53.01       79.35     21.98 o 
  -6  12  10       42.91       81.27     10.96 o 
  -5  12  10      162.67      135.66     21.48 o 
  -4  12  10        0.02        3.44      7.26 o 
  -3  12  10       53.69       59.79     15.58 o 
  -2  12  10        2.08        4.48      8.21 o 
  -1  12  10        0.89       10.96     10.20 o 
   0  12  10        0.61       -5.39      8.13 o 
   1  12  10       99.53       94.13     19.28 o 
  -8  13  10        3.14       33.06      9.22 o 
  -7  13  10       31.51       56.01     24.22 o 
  -6  13  10        1.86       22.22     14.55 o 
  -5  13  10        1.15        3.73      7.95 o 
  -4  13  10      192.41      222.92     29.44 o 
  -3  13  10       65.73       74.82     18.20 o 
  -2  13  10       27.86       38.80     14.86 o 
  -1  13  10        2.17       -0.48      6.13 o 
  -5  14  10       14.28       12.45     11.05 o 
  -4  14  10        0.16       14.55     10.34 o 
  -3  14  10       15.57        2.62      5.87 o 
 -11   1  11        6.35       17.86     11.28 o 
 -10   1  11       40.36       37.40      9.38 o 
  -9   1  11        5.02        0.51      5.41 o 
  -8   1  11        2.50       -2.49      5.03 o 
  -7   1  11        0.49        2.76      3.87 o 
  -6   1  11        4.52        7.20      3.76 o 
  -5   1  11       10.69       15.10      7.26 o 
  -4   1  11      146.88      122.77     18.98 o 
  -3   1  11       12.36       19.55      5.47 o 
  -2   1  11      181.88      162.00     14.93 o 
  -1   1  11       25.76       45.80      8.44 o 
   0   1  11        9.11       20.67      5.15 o 
   1   1  11       16.11       29.33      6.26 o 
   2   1  11       59.24       72.50     21.08 o 
   3   1  11       40.73       60.83     10.15 o 
 -11   2  11       27.38       20.34     11.88 o 
 -10   2  11        5.62       -0.67      5.25 o 
  -9   2  11       15.38        4.50      5.50 o 
  -8   2  11      116.42       84.57     10.25 o 
  -7   2  11       12.63       11.05      4.22 o 
  -6   2  11       94.62      120.28     10.41 o 
  -5   2  11      156.29      167.55     22.50 o 
  -4   2  11       10.63       -0.63      7.28 o 
  -3   2  11      457.86      410.80     30.50 o 
  -2   2  11      155.36      135.55     20.51 o 
  -1   2  11        6.51       19.65      8.93 o 
   0   2  11       80.53       76.08      9.75 o 
   1   2  11        0.42        2.11      7.09 o 
   2   2  11       68.60       76.89     19.58 o 
   3   2  11      297.27      335.86     18.72 o 
 -11   3  11        2.84        1.88      5.85 o 
 -10   3  11        0.81        0.80      4.94 o 
  -9   3  11       54.85       48.17      8.55 o 
  -8   3  11       10.47       -4.45      4.45 o 
  -7   3  11      157.50      151.05     12.30 o 
  -6   3  11       35.40       34.58      6.07 o 
  -5   3  11       68.03       76.89     17.38 o 
  -4   3  11       50.91       59.19     14.60 o 
  -3   3  11       22.07       10.81      9.53 o 
  -2   3  11      101.34      119.59     19.85 o 
  -1   3  11       17.19       13.78      8.66 o 
   0   3  11       20.18       14.45      9.51 o 
   1   3  11        0.98        6.20      8.56 o 
   2   3  11       13.78       19.07     10.11 o 
   3   3  11        8.05       23.14      9.39 o 
 -12   4  11      118.25      101.04     24.41 o 
 -11   4  11        2.79        7.11     10.98 o 
 -10   4  11        5.21        5.64      5.40 o 
  -9   4  11        6.47        2.06      5.27 o 
  -8   4  11        0.04        3.82      4.98 o 
  -7   4  11       10.79       10.13      5.18 o 
  -6   4  11        0.01        5.83      3.35 o 
  -5   4  11       36.68       40.66      8.24 o 
  -4   4  11      137.13      175.91     24.35 o 
  -3   4  11       28.96       47.56     13.96 o 
  -2   4  11       40.11       35.56     12.46 o 
  -1   4  11        3.50        2.32      7.88 o 
   0   4  11       13.27        6.91      8.52 o 
   1   4  11        0.18        7.23      8.58 o 
   2   4  11       29.78        8.90      9.66 o 
 -11   5  11       49.39       36.80     17.07 o 
 -10   5  11       18.79       25.56      7.05 o 
  -9   5  11        0.00        1.71      4.98 o 
  -8   5  11        1.27        1.74      5.16 o 
  -7   5  11       33.23       29.87      6.28 o 
  -6   5  11       10.99        2.49      4.94 o 
  -5   5  11        0.13        2.93      4.70 o 
  -4   5  11       13.39       31.40     11.96 o 
  -3   5  11       17.93       23.65     11.84 o 
  -2   5  11      111.50      128.34     22.10 o 
  -1   5  11       90.19       88.99     18.88 o 
   0   5  11        8.23        8.21      9.34 o 
   1   5  11      133.76      168.56     24.39 o 
   2   5  11        5.12       18.72      9.65 o 
 -11   6  11       26.53       33.17     17.32 o 
 -10   6  11        0.66        2.98      5.41 o 
  -9   6  11       42.76       59.39     10.57 o 
  -8   6  11      520.66      513.31     27.85 o 
  -7   6  11      294.17      293.95     15.55 o 
  -6   6  11       56.25       45.81      9.75 o 
  -5   6  11      166.23      175.56     40.91 o 
  -4   6  11       51.55       42.22     14.49 o 
  -3   6  11       28.02       31.19     12.63 o 
  -2   6  11       16.41       23.25     11.83 o 
  -1   6  11       62.50       71.25     17.17 o 
   0   6  11       15.23       15.44     12.11 o 
   1   6  11      140.27      138.70     22.36 o 
   2   6  11       78.94      118.84     20.84 o 
 -10   7  11        2.39        5.57      6.49 o 
  -9   7  11       16.77       17.45      6.52 o 
  -8   7  11       11.88       11.98      5.54 o 
  -7   7  11       40.60       51.93      7.91 o 
  -6   7  11        3.42        7.51      9.79 o 
  -5   7  11      105.26      150.53     24.65 o 
  -4   7  11      144.57      136.24     22.59 o 
  -3   7  11        0.00        5.35     11.30 o 
  -2   7  11      129.52      139.67     23.02 o 
  -1   7  11        0.39        2.42      8.95 o 
   0   7  11       54.02       55.04     14.45 o 
   1   7  11       19.42       21.94     10.48 o 
 -10   8  11        3.77        1.83     14.41 o 
  -9   8  11        7.89        9.80      8.77 o 
  -8   8  11       65.69       91.71     21.17 o 
  -7   8  11       46.81       66.20     18.44 o 
  -6   8  11       22.81       39.70     15.58 o 
  -5   8  11       14.49        4.88      9.95 o 
  -4   8  11       21.80        3.85      9.49 o 
  -3   8  11       29.49       31.26     12.76 o 
  -2   8  11       52.64       26.75     12.12 o 
  -1   8  11       26.83       31.92     11.41 o 
   0   8  11        9.90       28.62     10.72 o 
   1   8  11       18.19       35.37     11.29 o 
  -9   9  11        0.03        9.85     15.61 o 
  -8   9  11        0.00       -0.68     15.84 o 
  -7   9  11       15.03       50.61      8.48 o 
  -6   9  11       84.98       88.66     19.41 o 
  -5   9  11        3.73        3.45      8.22 o 
  -4   9  11      102.58       86.64     18.62 o 
  -3   9  11      145.41      163.31     23.90 o 
  -2   9  11        3.21       10.67      8.83 o 
  -1   9  11       86.42       92.62     18.79 o 
   0   9  11        0.13       15.98      9.34 o 
  -8  10  11       29.88        5.85     15.42 o 
  -7  10  11       76.33       99.12     12.15 o 
  -6  10  11        3.93        6.47      8.37 o 
  -5  10  11        9.80       28.54     11.83 o 
  -4  10  11       16.96       19.19     10.47 o 
  -3  10  11        6.27       18.16     10.84 o 
  -2  10  11       50.85       36.47     10.87 o 
  -1  10  11       45.89       33.93     10.53 o 
  -6  11  11       86.92      105.87     21.05 o 
  -5  11  11        0.11       13.35      7.55 o 
  -4  11  11        5.20        9.75      7.78 o 
  -3  11  11        3.59       16.36      7.37 o 
  -9   0  12      135.13      120.81     20.20 o 
  -8   0  12       74.50       77.55     15.43 o 
  -1   0  12       48.87       44.24      9.32 o 
  -9   1  12      114.94      131.95     14.92 o 
  -8   1  12       59.09       66.59      9.95 o 
  -4   1  12       57.08       73.29     15.10 o 
  -3   1  12       86.94       94.35     16.86 o 
  -2   1  12       68.32       68.46     14.12 o 
  -1   1  12        1.23       20.46      6.96 o 
  -9   2  12       25.05        8.26      7.94 o 
  -8   2  12        9.47        4.99      4.95 o 
  -7   2  12       42.14       55.28      9.94 o 
  -6   2  12       10.48        5.72      7.72 o 
  -5   2  12       25.45       38.94     12.28 o 
  -4   2  12        6.48        7.63      5.66 o 
  -3   2  12       27.12       19.48      7.99 o 
  -2   2  12        5.13       16.00      8.00 o 
  -1   2  12        4.82       13.62      8.21 o 
  -9   3  12       28.04       20.90      6.56 o 
  -8   3  12       16.91       15.88      7.12 o 
  -7   3  12      124.97      131.30     14.26 o 
  -6   3  12      159.93      151.43     22.41 o 
  -5   3  12       41.13       47.19     13.86 o 
  -4   3  12        0.02        6.29      8.03 o 
  -3   3  12       27.50       64.66     16.44 o 
  -2   3  12       36.05       30.07     12.63 o 
  -1   3  12       28.98       29.80     11.84 o 
  -9   4  12       16.06       32.61      7.14 o 
  -8   4  12      110.50      111.43     10.88 o 
  -7   4  12       68.87       64.19     10.84 o 
  -6   4  12        0.08       13.26     10.35 o 
  -5   4  12      166.66      165.67     25.17 o 
  -4   4  12       58.93       79.75     18.70 o 
  -3   4  12        2.68       20.60     11.18 o 
  -2   4  12       11.57        8.38      9.29 o 
  -1   4  12       15.39       31.33     11.40 o 
  -8   5  12       31.32       29.17      9.75 o 
  -7   5  12       17.23       17.79      7.53 o 
  -6   5  12       20.58       11.51     11.34 o 
  -5   5  12        4.38        7.36      9.97 o 
  -4   5  12        2.20       15.77     10.10 o 
  -3   5  12       31.31       23.59     12.03 o 
  -2   5  12        0.01        8.60      8.82 o 
  -7   6  12       13.38       21.79      7.82 o 
  -6   6  12      109.88      119.12     21.76 o 
  -5   6  12       17.79       25.37     11.70 o 
  -4   6  12       21.45       28.04     12.43 o 
  -3   6  12        0.52        2.68      8.97 o 
  -6   7  12       23.51       39.55     14.62 o 
  -5   7  12      114.32      111.46     21.47 o 
  -4   7  12       31.41       44.58     14.65 o 
                                                 
